# Supplementary material for: Ancient origins of low lean mass among South Asians and implications for modern type 2 diabetes susceptibility
Source: Sci Rep. 2019 Jul 19;9:10515. doi: 10.1038/s41598-019-46960-9 (PMC6642207; doi:10.1038/s41598-019-46960-9)
Supplement: Supplementary file 2 — Dataset 1 [file 41598_2019_46960_MOESM2_ESM.xls]

## Sheet: Pomeroy et al Supplementary Tab
Data are sex-specific z-scores for bone measurements calculated using the entire dataset
ID	Collection	Sample	Sex	Source	Humerus				Radius	Ulna	Femur								Tibia
				(PUB = Publication, VMT = Veena Mushrif-Tripathy, EP = Emma Pomeroy, JTS = Jay T Stock, Goldman = Goldman Dataset)	Maximum length	Supero-inferior head diameter	Antero-posterior head diameter	Distal epicondylar breadth	Maximum length	Maximum length	Maximum length	Supero-inferior head diameter	Antero-posterior head diameter	Supero-inferior neck diameter	Distal epicondylar breadth	Distal joint surface breadth	Medio-lateral subtrochanteric shaft breadth	Medio-lateral midshaft breadth	Maximum length	Proximal joint surface medio-lateral breadth	Medio-lateral midshaft breadth	Distal epicondylar breadth
Abhaipur	Abhaipur	South Asia	Male	PUB	1.90954			0.674937	2.05026	1.15808	1.39862				-0.239626		0.467699	0.842451	1.98688		-0.789061
Baghai Khor	Baghai Khor	South Asia	Female	PUB				-0.24488			0.133897	-1.79396	-1.88976				-1.48061	-0.881973	0.359726		-0.246784
Bagor 4	Bagor Historic	South Asia	Female	PUB													0.0314231	-0.517141	-1.885		-0.246784
Balupur 2007 1	Balupur	South Asia	Female	VM/EP	1.50188	1.03531	-0.322172	0.91376	2.16596		1.60466	0.321105	-0.00236068	-0.37749	1.20976	1.78916	-1.60611	-0.629023			-0.0898884	0.867935
Balupur 3	Balupur	South Asia	Female	VM/EP	1.9614	0.00515414	-0.0927799	-0.633601	1.61538	0.96229	1.39178	-0.190768	-0.397232	-0.663737	-0.73607	-0.725851	-0.757858	-0.271488	1.5823		-0.772258	-0.277848
Balupur 8	Balupur	South Asia	Female	VM/EP	1.15047			1.03163	0.740938	0.439241	0.520939	0.860007	0.486596	0.900841			-0.591535	0.370615	1.32175		0.0072371
Balupur 4	Balupur	South Asia	Male	VM/EP	-0.634697	-0.346498	0.722895	0.985851
Balupur 5	Balupur	South Asia	Male	VM/EP	0.307612	-0.490804	-1.02256	-0.358881
Balupur 6	Balupur	South Asia	Male	VM/EP	-0.375562	-0.838581	-0.406602	-0.0699392	-0.0337491	0.0833496	0.123126	-0.752162	-0.882551	-0.7484	-0.0433817	0.791405	-1.39009	-0.601715	0.333595	-0.341741	-2.43696	0.242105
Balupur 9	Balupur	South Asia	Male	VM/EP	-0.728928			-0.366571			-0.497382	-1.2288	-1.2046	-1.52451			-1.39268	-0.486511			-1.06777
BP2/17	Bellan Bandi Palassa	South Asia	Male	PUB							-0.704218						-3.2841	-2.4491			-1.67384
BP4/8	Bellan Bandi Palassa	South Asia	Male	PUB				-1.74206	0.32351	-0.140552
Bhagwanpura 2	Bhagwanpura	South Asia	Male	PUB	-1.36499	-3.14314	-1.52768	-2.18152	-1.84982	-1.34962		-2.03892		-1.00884			1.24393	-1.68793			-1.45264
BTK 1 Mishra 1976	Bhimbetka Mesolithic	South Asia	Female	VM/EP	0.393604													0.801116			1.00091
BTK 170 Haas Series	Bhimbetka Mesolithic	South Asia	Male	VM/EP	0.684536	0.144141	0.0718557	0.288216	0.561683		0.364435						-1.08477	-1.0831	0.409608		-0.853208	1.14807
Burzahom 3	Burzahom	South Asia	Female	PUB					0.287523	-0.0315032	-0.562778	-1.45609	-1.31955				0.33383	0.0909111
Burzahom 8	Burzahom	South Asia	Female	PUB	0.366573	1.2471	-0.0469016	0.38209	0.611391	0.334631	1.12085	0.0643237	-0.0365734		0.179616		0.0314231	0.212522	0.740528		0.251296
Burzahom 1	Burzahom	South Asia	Male	PUB	1.10857	0.175888	0.576973	0.0157545	0.889171	0.822225	0.898761	0.169127	0.247551		0.349107		0.208955	0.225286	0.941699		-0.567867
Burzahom 10	Burzahom	South Asia	Male	PUB	0.63742	-0.401334	-0.124579	0.125618	1.63346	1.3372	0.674689	-0.668408	-0.337994				0.0795821	0.431007	1.66382		-0.125479
Burzahom 6	Burzahom	South Asia	Male	PUB	0.448958	-0.112723	-0.545509		0.50214	0.396812	0.364435	-0.592269	-0.48438				-0.179163		0.295588		0.427506
Burzahom 9	Burzahom	South Asia	Male	PUB	1.06146	-0.257029	-0.124579	0.7848	1.36552	1.09091	1.14007	-0.439989	-0.191608		-0.239626		0.467699	0.225286	1.70183		0.759297
Chandoli 16	Chandoli	South Asia	Male	PUB	0.755209			0.0157545	0.115109	0.217691		-0.744548	-0.191608
CMR 5	Chinnamarur	South Asia	Male	VM/EP							1.74334						-0.66819	0.570898
CMR 7	Chinnamarur	South Asia	Male	VM/EP									-0.739092	0.166616			-1.06536	-0.354849	1.35977		-0.293587	-0.833576
Damdama 12	Damdama	South Asia	Female	PUB	2.12359			-0.24488	2.00402	1.45919	2.22392	0.908998			-0.507148		-0.422187	0.0909111	1.78272		2.24361	-0.277848
Damdama 13	Damdama	South Asia	Female	PUB	0.988286					0.909985							-0.270984	1.06379	1.08125		0.251296
Damdama 20a	Damdama	South Asia	Female	PUB							1.75947						1.24105	2.2799
Damdama 30a	Damdama	South Asia	Female	PUB	4.28607				4.56258	3.36831							0.78744	1.30702
Damdama 36a	Damdama	South Asia	Female	PUB	3.09671			0.758271	4.23871		3.24958		0.248533		-0.621609		-0.422187	0.0909111	3.42618		0.251296	-0.392426
Damdama 16a	Damdama	South Asia	Male	PUB	2.85185			0.345346		2.59105	3.12225				-0.828358			1.25389	3.14608
Damdama 16b	Damdama	South Asia	Male	PUB	2.38069						2.01912				-0.632114		-0.437907		2.29093
Damdama 18a	Damdama	South Asia	Male	PUB					4.90834			1.38736			0.152862			1.04817
Damdama 18b	Damdama	South Asia	Male	PUB					2.05026		2.26043		0.686709					1.04817
Damdama 18c	Damdama	South Asia	Male	PUB							3.36356						0.0795821	0.636729
Damdama 20b	Damdama	South Asia	Male	PUB	2.00377						2.19149		1.56503				-0.0497903	0.636729
Damdama 22	Damdama	South Asia	Male	PUB							0.485089						-0.955397	-0.597601
Damdama 23	Damdama	South Asia	Male	PUB	1.90954			0.235482			2.26043	0.778244					-0.0497903	0.636729	2.69
Damdama 24	Damdama	South Asia	Male	PUB					1.45483		2.26043		-0.48438				0.467699	1.25389	2.40495
Damdama 25	Damdama	South Asia	Male	PUB							2.60516						0.726444	0.636729	2.30993
Damdama 32	Damdama	South Asia	Male	PUB				-1.85193	0.621226	0.17291							-1.99038	-2.24337
Damdama 36b	Damdama	South Asia	Male	PUB	1.55617			-1.6322	0.740313	0.710274	1.60545				-2.00582		-1.08477	-1.00904	2.00588
Damdama 39	Damdama	South Asia	Male	PUB	2.14511			0.345346	2.34798	2.05368							1.11456	1.04817
Fa Hien Cave	Fa Hien	South Asia	Female	PUB	-0.304889	-1.36818	-1.71289				-0.876582		-1.70817									-0.656687
Farmana 20	Farmana	South Asia	Female	VM/EP	0.28548	0.0271804	-0.199829	1.5307							1.43868	1.82112
Farmana 32	Farmana	South Asia	Female	VM/EP							1.83688	0.64546	0.342618	-0.00945859					2.00319		-1.64141
H206 (c)	Harappa	South Asia	Female	PUB	1.50188			0.319393				-0.442481	-0.0365734				0.0314231	2.03668
H206 (d)	Harappa	South Asia	Female	PUB	-0.633575			0.00590791
H306 (a)	Harappa	South Asia	Female	PUB	0.231418			1.00906	0.805712										0.600232		0.500336
H488	Harappa	South Asia	Female	PUB	-1.28232			0.319393	0.0284291	-0.109961	-1.12399	-0.780351	-1.177		-0.964991		-0.724594	0.820574	-0.562216		-1.24294
H501 (a)	Harappa	South Asia	Female	PUB	0.150325										0.179616		-0.57339	-0.395531			0.251296
H61	Harappa	South Asia	Female	PUB															1.12133		1.24746
H710	Harappa	South Asia	Female	PUB	-0.687637			1.13445		0.0208017	0.0951929	0.233259			1.20976		-0.270984	1.42863	-0.201456		-0.495823
H780	Harappa	South Asia	Female	PUB							1.14021	-0.104611	-0.0365734		0.522999		-0.724594	0.577353
H806/A	Harappa	South Asia	Female	PUB	0.123294			-0.182183
H820	Harappa	South Asia	Female	PUB															1.9631		0.251296
Skl 2	Harappa	South Asia	Female	PUB															1.40192		0.0022563
H184 (K)	Harappa	South Asia	Male	PUB	0.307612			0.345346	0.799856												-0.125479
H484 (a)	Harappa	South Asia	Male	PUB															1.73984		0.316909
H502 (G)	Harappa	South Asia	Male	PUB	0.519632			0.839732	0.50214	0.240081		-0.211571	-0.337994				-0.437907	0.122425			0.316909
H694	Harappa	South Asia	Male	PUB	0.543189			0.7848
H695	Harappa	South Asia	Male	PUB	0.684536			0.565073
H696	Harappa	South Asia	Male	PUB	0.260497			-0.203973
H698	Harappa	South Asia	Male	PUB	1.24992			1.88344		1.1133		0.930524	0.540323		0.692534		-0.243849	0.533868			0.980492
H793	Harappa	South Asia	Male	PUB							0.95047	-0.318166	-0.191608		-0.632114		-0.955397	0.636729	0.371601		-1.12085
H794	Harappa	South Asia	Male	PUB							1.36414	1.0828	1.12587		1.52657		0.467699	0.842451			0.316909
H796 B	Harappa	South Asia	Male	PUB	1.39127			1.22426
H7968 (ii)	Harappa	South Asia	Male	PUB	0.307612																-1.01026
H811	Harappa	South Asia	Male	PUB							1.22625						0.726444	0.431007
H818	Harappa	South Asia	Male	PUB	-0.634697			-0.753291											0.523627		-0.789061
H821	Harappa	South Asia	Male	PUB															0.561634		-1.23145
Skl 1	Harappa	South Asia	Male	PUB	2.19223			2.54262			2.70858	2.60559	2.29696		2.50779		0.0795821	2.48822
Skl 10	Harappa	South Asia	Male	PUB	3.51146			1.44398			3.6221	2.37718	1.93099		1.91906		0.726444	1.87106	3.58315		0.206312
INM-106	Inamgaon	South Asia	Female	VM/EP	0.0692318		-0.324952	-0.169644		0.386936			-0.32453	-0.0521289			-0.481156	0.363319			0.58999
INM-146B	Inamgaon	South Asia	Male	VM/EP	-0.257773	-1.02762	-1.36773	-0.239129					-0.835707	-1.0453			-0.796269	-0.227302
INM-157	Inamgaon	South Asia	Male	VM/EP															1.5118		0.984915	-0.116456
INM-208B	Inamgaon	South Asia	Male	VM/EP				0.960582		-0.0957717							0.0575888	-0.239645
INM-59	Inamgaon	South Asia	Male	VM/EP						-0.409234			-2.26151				-1.284				-0.873115
Jotsoma 7a	Jotsoma	South Asia	Female	VM/EP							2.80449	1.42594	1.13236	2.04938				1.49186			2.43289
Jotsoma 8	Jotsoma	South Asia	Female	VM/EP	0.339542	-0.484507		1.70625	2.23073		1.08215	0.533963		1.83959	0.0651556	0.921917	-0.570366	0.338996	1.78272	0.0372826	2.00703	0.638779
Jotsoma 6	Jotsoma	South Asia	Male	VM/EP					0.144881		0.709162				0.937839		0.240004	0.906224	0.523627		1.10657	1.79587
Jotsoma 7b	Jotsoma	South Asia	Male	VM/EP	-0.163542	-0.0160381	-0.576378	-0.715938	-0.212379	-0.319673	0.261017	0.117352	-0.0686434	0.687499	0.157769	0.648665	-0.95281	-0.539999		-0.766546	0.376632
KTE 1	Kaothe	South Asia	Female	VM/EP	0.28548	-0.311685	-0.825443	-0.182183	0.31991	0.151564	0.869277			-1.15267			-0.739714	0.159013	1.16141	-0.243555	0.0794586	0.638779
Kodumanal 2	Kodumanal	South Asia	Male	PUB	-0.0221961				1.39529	0.0833496	0.709162						0.0795821	0.431007	1.70183		-1.01026
Kodumanal 9A	Kodumanal	South Asia	Male	VM/EP	1.90954						2.08807			-0.876885			-1.57121	-1.19831			0.688515
Kodumanal ZJ26 Specimen 2	Kodumanal	South Asia	Male	VM/EP	0.0249194	-1.0103	-1.28354	-0.590693	1.33575		0.674689	-0.881599	-0.891334	-0.281342	-0.632114	0.463004	-0.300773	0.521525	1.81585	-0.187173	-1.24915	0.361625
Kuntasi 1	Kuntasi	South Asia	Male	VM/EP					1.63346		0.640216	1.33559	0.903361	-0.00701108			-0.771688	1.08932	1.5118		-0.306858	1.31779
Kuntasi 1	Kuntasi	South Asia	Male	PUB	0.731651				1.33575	0.710274	1.39862							0.842451	1.35977
Kuragala Cave 1	Kuragala	South Asia	Male	JTS/EP	0.590305	-2.95554	-1.83636		-0.450552	-1.97654	-0.0147646		-1.70817				-2.84682	-1.83604
Langhnaj 1963	Langhnaj	South Asia	Male	VM/EP	-2.56643			-1.62341			1.39862						-1.34998	-0.865039	0.979706		-1.30666
Langhnaj Ehrhardt 3	Langhnaj	South Asia	Male	VM/EP	-2.09528				1.63346		1.91571						-1.09253	-1.23945			0.330181
Langhnaj Ehrhardt 5	Langhnaj	South Asia	Male	PUB	1.06146				1.51437	1.24764	0.605744						-0.696652	-0.186157	0.751666		-1.67384
Leshmi 1	Leshmi	South Asia	Male	VM/EP		-1.23831	-0.913122	-0.261102		-0.565965	-0.669746	-1.07043	-1.22802	-0.204946	-1.53484	-1.179	-1.50005	-1.60975	-0.749591	-1.12993	-1.48361	-0.714056
Leshmi 2	Leshmi	South Asia	Male	VM/EP	-0.304889	-0.427309	-0.434664	0.524423				0.111261	-0.44632	1.01045			-0.291717	-0.85681			-1.12306	-1.0511
Lothal 18	Lothal Late Harappan	South Asia	Male	PUB	0.0720348			0.7848	0.740313								-1.47289	0.225286			0.0957151
Lothal 10	Lothal Mature Harappan	South Asia	Male	PUB	0.590305			1.66371									0.855817	-0.803322
Lothal 11	Lothal Mature Harappan	South Asia	Male	PUB	1.53261	1.04172	1.69945	2.10316			2.34661						-0.308535	1.25389	2.65199		0.980492
Lothal 16	Lothal Mature Harappan	South Asia	Male	PUB							0.847052						0.338327	1.25389			-0.567867
Lothal 7	Lothal Mature Harappan	South Asia	Male	PUB											3.09652		2.02017	3.51683	2.99405		1.64407
Mahadaha 18	Mahadaha	South Asia	Female	PUB	2.55609		1.27384												2.32386		0.251296
Mahadaha 19	Mahadaha	South Asia	Female	PUB	3.25889		1.55189
Mahadaha 21	Mahadaha	South Asia	Female	PUB	1.28563		0.856763		2.03641	1.53764	1.5853		0.10598				-0.724594	0.0909111	0.720486		0.0022563
Mahadaha 27	Mahadaha	South Asia	Female	PUB	1.85328		1.13481
Mahadaha 1	Mahadaha	South Asia	Male	PUB	2.33358		0.0157316
Mahadaha 10	Mahadaha	South Asia	Male	PUB	0.967228		0.927748				1.05389		0.101165					-0.391879
Mahadaha 11	Mahadaha	South Asia	Male	PUB			1.13821		3.12204		2.82923		0.393937				0.208955	-0.186157
Mahadaha 12	Mahadaha	South Asia	Male	PUB											0.741595				2.86103		-0.125479
Mahadaha 13	Mahadaha	South Asia	Male	PUB					3.00296		2.22596		0.393937				-0.696652	-0.597601	2.61399		-0.567867
Mahadaha 2	Mahadaha	South Asia	Male	PUB	0.236939		0.717283		1.03803		0.847052								1.03672		0.316909
Mahadaha 23	Mahadaha	South Asia	Male	PUB	1.34415		0.296352		1.81209	1.42676			-0.923539					-0.391879			-1.23145
Mahadaha 24	Mahadaha	South Asia	Male	PUB	1.10857		0.296352		1.63346		1.53651							-1.21477
Mahadaha 26	Mahadaha	South Asia	Male	PUB	0.354728		-0.124579		0.68077	0.531153	0.605744		-0.777153				-1.08477	-0.700462	0.789673		-1.67384
Mahadaha 3	Mahadaha	South Asia	Male	PUB	2.75762		1.69945
Mahadaha 6	Mahadaha	South Asia	Male	PUB					1.93118				-0.191608				-0.955397	1.04817
Mahadaha 8	Mahadaha	South Asia	Male	PUB			1.98007		2.88387		2.50174		0.540323				-0.631966	0.431007	2.6995		1.42288
Mahadaha 9	Mahadaha	South Asia	Male	PUB			1.41883		2.76478	1.89695			0.540323
HMA6	Mini-athiliya	South Asia	Male	PUB							0.192071				-1.80958
Megalith 5	Nagajunakonda Megalithic	South Asia	Male	PUB							2.2949								3.10807		0.980492
NGK Neo 11	Nagarjunakonda Neolithic	South Asia	Male	PUB	1.43838			0.7848	1.2762	1.60588
Nevasa VM72	Nevasa	South Asia	Female	VM/EP	0.231418	-0.250689	-0.397245	-0.247388	0.481844		0.404826		-0.0793393	-0.0343496	-0.621609	0.618381	-0.582463	-0.198522	0.560148	-0.32025	-0.396207	0.409622
Nevasa VM73	Nevasa	South Asia	Male	VM/EP	0.166266			0.0135572			1.39862						-0.223149	0.171798	0.59964		0.325757	0.600665
Nevasa VM75	Nevasa	South Asia	Male	VM/EP	1.0379	-0.310422	-0.577781	0.0487136	0.50214	0.396812	0.640216	-0.845052	-0.810821	-0.665059			-0.683715	-0.840352	0.941699	-0.28237	-0.607682	-0.3794
Padri	Padri	South Asia	Male	VM/EP		-0.0261395	-0.312594	-0.739009	-0.271922	-0.274893	0.398907	-0.217662	-0.361416		-0.828358	-0.876549	0.305984	0.834222	0.751666	-0.37552	-0.665193	0.242105
Pandu Rajar Dhibi 5	Pandu Rajar Dhibi	South Asia	Female	PUB	0.501728	-0.447231		0.38209	1.19435	0.75307	1.41114	-0.949286	-1.24827	0.957735	-0.964991		-1.027	-0.638752	1.60234		-1.24294
Pandu Rajar Dhibi 6	Pandu Rajar Dhibi	South Asia	Female	PUB	-1.06607	-0.786097		0.131302	-0.295439	-0.240723		-0.611416	-1.177				-0.875797	-0.517141			0.624856
Pandu Rajar Dhibi 2	Pandu Rajar Dhibi	South Asia	Male	PUB	-1.43566	-1.26717		-0.863155	-0.658953		-1.03171	-1.73436	-1.80186	0.822928	-1.61333		-2.11975	-1.93479	-0.236503		-0.236076
Pandu Rajar Dhibi 4	Pandu Rajar Dhibi	South Asia	Male	PUB											-1.22085		-0.955397	-0.700462	1.22675		-0.236076
Pandu Rajar Dhibi 7	Pandu Rajar Dhibi	South Asia	Male	PUB				0.565073				0.0168482	-0.48438				-1.34351	-0.391879	0.105556		-0.125479
Piklihal Site VII	Piklihal Upper Neolithic	South Asia	Female	PUB	1.04235				1.06481	0.491546		-1.11822	-0.891891						1.14137
1963-1964 Megalith II femur	Pochampad	South Asia	Female	PUB							3.26894	1.07793	0.818744				0.258228	0.577353
1963-1964 Megalith II tibia	Pochampad	South Asia	Female	PUB															3.40614		-0.246784
RGR7 Skeleton 2	Rakhighari	South Asia	Male	VM/EP	0.731651	0.60159	0.321608	1.65272	0.383054		1.22625	0.129535	-0.276512		1.13408	2.19684			1.16974		1.56444	0.600665
RGR7 Skeleton 4	Rakhighari	South Asia	Male	VM/EP	0.872997	-0.554298	-0.570765	0.701304	1.0678		1.22625	0.0701459	-0.0774266	0.0711213			-0.384865	2.14673	1.43578		-0.333401	0.720185
Skeleton 3	Rupar	South Asia	Male	PUB				-0.533564									-1.02008	0.225286	-0.730588		2.52885
1972-XIII	Sarai Nahar Rai	South Asia	Female	PUB	3.63733		0.717738											0.577353	3.92724		2.24361
1973-III	Sarai Nahar Rai	South Asia	Female	PUB	3.09671				4.17394	2.76681			1.67406				-0.195382	0.334132			1.12294
1970-IV	Sarai Nahar Rai	South Asia	Male	PUB	0.63742		1.27852		1.45483	1.06852	0.81258		-0.191608		-1.51521			-0.186157	1.00821		1.20169
1972-III	Sarai Nahar Rai	South Asia	Male	PUB	1.01434		0.0157316
1972-IX	Sarai Nahar Rai	South Asia	Male	PUB					1.33575	1.38198	1.39862		-0.48438				-0.179163	0.225286			-1.45264
1972-X	Sarai Nahar Rai	South Asia	Male	PUB	2.33358		-0.545509		2.40752	1.94173	2.50174		0.101165		0.250984		0.338327	0.431007	3.07006		1.20169
1973-II	Sarai Nahar Rai	South Asia	Male	PUB	2.00377				3.12204	2.14324							-0.179163	1.25389			0.759297
1973-IV	Sarai Nahar Rai	South Asia	Male	PUB	2.23935		1.27852		3.12204	2.38954	2.0536		0.979482				0.208955	0.636729	2.65199		-0.567867
T. Narsipur	T. Narsipur	South Asia	Female	PUB	1.36672				1.58299	1.58995	1.21761	-0.104611	-0.321679					1.30702
Tenner 5/70	Tenner	South Asia	Male	PUB	-1.17652				1.87163		-1.29025						-0.696652	0.225286	-3.18201		-0.567867
UofT BA010	University of Toronto teaching collection	South Asia	Female	PUB	-1.22826	-2.15173	-1.34957	-1.8913	-0.78124	-0.894534	-1.33686	-1.43751	-1.3951	-1.47625	-2.02604	-1.19257	-2.37422	-2.73288	-0.462005	-1.94437	-1.57666	-0.592938
UofT BA011	University of Toronto teaching collection	South Asia	Female	PUB	-1.22826	0.257609	-0.106682	-0.0204248	-0.360212	-0.580705	-0.098328	-0.138398	-0.422892	-0.514391	-0.20955	-0.0423239	-1.33092	0.0228093	-0.0210764	-0.772522	-1.23796	0.556282
UofT BA014	University of Toronto teaching collection	South Asia	Female	PUB	-0.714668	-1.19274	-0.904688	-0.164628	-0.230665	0.0469541	-0.214441	-0.138398	-0.492743	-1.04244	0.0205159	0.0535297	-1.50178	-0.509845
UofT BA040	University of Toronto teaching collection	South Asia	Female	PUB	0.772038	0.318605	-0.103902	0.408422	1.06481	0.413088	0.71446	-0.0640669	-0.333084	-0.217476	-0.397266	0.528233	-0.893941	-0.830896	0.419852	-0.302204	-0.832027	-0.115147
UofT BA043	University of Toronto teaching collection	South Asia	Female	PUB	-0.0659232	0.244054	0.549517	0.313123	-0.78124	-0.711467	-0.698243	0.388679	-0.0921691	-0.22281	0.723305	1.41488	-0.360194	0.604107	-0.68247	0.166987	-0.769767
UTM 19	University of Toronto teaching collection	South Asia	Female	PUB	-0.903885	-0.257467	-0.712833	-0.893167	-0.165892	-0.397637	-0.349905	-0.581008	-0.766445	-0.434384	-0.0275576	0.727928	-0.831948	-0.750633	0.0991769	-0.313482	-0.779729	0.400456
UTM 20	University of Toronto teaching collection	South Asia	Female	PUB	0.123294	-0.75221	-0.958908	-0.485636	0.255137	-0.0838081	0.520939	-0.761768	-0.951763	-2.16431	-1.4503	-1.23479	-2.31676	-2.69154	-0.201456	-1.14133	-1.44217	-0.277848
UTM 22	University of Toronto teaching collection	South Asia	Female	PUB	-0.471388	-1.45027	-0.924151	-0.8242	-0.230665	-0.345333	-0.678891	-1.24661	-1.36374	-1.09933	-1.34271	-0.927828	-1.37326	-0.590108	-0.00103418	-1.70301	-1.79083	-0.19306
UTM 7	University of Toronto teaching collection	South Asia	Female	PUB	-0.119985	-0.738656	-0.729516	-0.758995	0.611391	0.125411	-0.00156752	-0.13333	-0.422892	-0.43794	-0.858543	-0.11992	-1.58645	-0.288514	0.0991769	-0.601087	-1.26287
UofT BA001	University of Toronto teaching collection	South Asia	Male	EP	0.284054	-0.747668	-0.913122	-0.636836	0.204424	0.598323	0.157599	-0.193297	-0.166722	-0.0400003	-0.0953864	0.171537	-0.8312	-0.149128	0.181569	-0.858673	-0.928414	0.203858
UofT BA002	University of Toronto teaching collection	South Asia	Male	EP	1.60329	-0.37103	-0.858401	-0.434687	1.78232	1.09091	0.295489	-0.662317	-0.854737	-0.769236	-0.989278	-0.571107	-0.816969	-0.0586101	1.56881	-1.31931	-1.60306	-0.235976
UofT BA003	University of Toronto teaching collection	South Asia	Male	EP	0.354728	0.369258	0.297755	0.256356	0.650998	0.307251	0.347198	0.458458	0.241695	0.440948	0.506102	1.0679	-0.634554	-0.0730106	0.789673	0.44543	0.190829	1.36798
UofT BA004	University of Toronto teaching collection	South Asia	Male	EP	-0.163542	-0.232497	-0.333641	-1.88049	0.68077	0.419202	0.123126	-0.414102	-0.610272	-0.276134	-0.927461	-0.349512	-0.983859	-0.612001	0.922696	-0.54749	-1.78443	1.01779
UofT BA006	University of Toronto teaching collection	South Asia	Male	EP	0.260497	0.28989	-0.350478	-0.240228	0.442597	0.217691	0.605744	0.176741	0.0792066	-0.0764621	0.0056793	0.437052	-1.20767	-0.433023	0.59964	-0.51371	-0.682888	0.952054
UofT BA007	University of Toronto teaching collection	South Asia	Male	EP	-0.139985	-0.372473	-0.502013	-0.29516	0.442597	0.1953	-0.4112	-0.48415	-0.554646	-0.76229	-0.592865	-0.314575	-0.97739	-0.299304	0.124559	-1.78301	-0.943897	0.122585
UofT BA008	University of Toronto teaching collection	South Asia	Male	EP	0.401843	0.0806467	0.318802	0.0179517	0.234195	0.307251	0.019708	-0.191774	-0.509266	-0.123341	-0.223926	0.265365	-1.49747	-1.63649	0.447614	-0.684656	-1.47698	-0.282589
UofT BA009	University of Toronto teaching collection	South Asia	Male	EP	0.213381	-0.115609	-0.716688	-0.5852	0.234195	-0.0286012									0.0295425	-0.919067	-0.368793	0.264814
UofT BA012	University of Toronto teaching collection	South Asia	Male	EP	-0.634697	0.0315827	-0.50061	0.266244	0.978486		0.674689	0.692968	0.465666	-0.0295826	-0.0659498	0.741496	-1.17016	-0.941156	1.13173	0.221255	-1.61412	1.05245
UofT BA013	University of Toronto teaching collection	South Asia	Male	EP	-0.587581	-0.938151	-1.0829	-0.994992	-0.152836	-0.140552	-0.635273	-0.528311	-0.693712	-0.967171	-0.42802	1.35138	-1.30858	-0.770407	0.466618	0.000151497	-0.738187	0.122585
UofT BA015	University of Toronto teaching collection	South Asia	Male	EP	-0.257773	0.227838	-0.281726	-1.34656	0.383054	0.307251	-0.0147646	-0.65318	-0.736164	-0.882093	-1.17179	-0.403413	-1.17016	-0.873268	0.77067	-1.37868	-0.114419	0.120194
UofT BA041	University of Toronto teaching collection	South Asia	Male	EP	-0.587581	-0.334954	-0.980471	-0.22265	0.0853374	-0.0733815	-0.152655	-0.808505	-0.752267	-2.00199	-0.820508	-0.216754	-0.919173	-1.78256	-0.16049	-0.682609	-1.33099	0.244495
UofT BA042	University of Toronto teaching collection	South Asia	Male	EP	-1.31787	-1.77945	-1.27512	-1.64868	-0.391008	-0.274893	-1.34196	-1.65061	-1.66425	-1.46375	-1.61824	-0.853591	-1.92052	-2.01914	-0.483546	-1.79529	-1.36859	-1.07262
UTM 1	University of Toronto teaching collection	South Asia	Male	EP	-0.587581	-0.0102659	-0.490788	-0.575312	-0.271922	-0.297283	-1.11789	-0.6745	-0.944033	0.0971654	-0.636039	-0.151873	-0.854487	-0.741606	-0.27451	-1.01631	-0.291375	-0.185777
UTM 10	University of Toronto teaching collection	South Asia	Male	EP	-0.516908	-0.365258	-0.869626	-0.32702	-0.391008	-0.454014	-0.566328	-1.06586	-1.17971	-1.22761	-0.927461	0.42707	-1.08865	-0.737491	0.124559		-0.382064	-0.373424
UTM 11	University of Toronto teaching collection	South Asia	Male	EP	1.55617	0.838252	0.509624	1.48243	1.96095	1.40437	1.55374	0.676217	0.50519	-0.385519	1.32542	1.97824	0.0174834	0.856851	1.89186	0.3185	-0.678464	1.54368
UTM 12	University of Toronto teaching collection	South Asia	Male	EP	-0.799601	-0.30032	-1.10254	-0.388544	-0.77804	-0.677916	-0.635273	-0.828302	-0.80643	-1.05919	-0.98241	-0.43236	-1.56992	-1.13042	-0.388529		-1.11422	-0.267051
UTM 13	University of Toronto teaching collection	South Asia	Male	EP	-0.163542	-0.858783	-0.775618	-0.0172047	0.115109	-0.0286012	-0.27331	-0.875508	-1.05236	-1.16337	-1.66534	-1.04824	-1.95674	-1.96359	0.124559	-2.08703	-0.731551	-0.208486
UTM 14	University of Toronto teaching collection	South Asia	Male	EP	-0.893832	-0.330625	-0.306982	0.0849686	-0.807811	-0.633135	-1.08342	-1.35366	-1.49444	-0.569564	-0.43587	0.441044	-0.955397	-0.597601	-0.996634		-1.50131	0.122585
UTM 15	University of Toronto teaching collection	South Asia	Male	EP	-0.257773	0.0474564	0.337042	0.357431	0.531912	0.307251	-0.08371	-0.121726	-0.194536	-0.156331	0.547313	1.38931	-0.206331	-0.188215	0.637647	-0.31615	0.131106
UTM 16	University of Toronto teaching collection	South Asia	Male	EP	0.307612	-1.03051	-0.793858	0.184945	0.68077	0.284861	0.502326	-1.00342	-0.917683	-1.16684	-0.826396	-0.287625	-0.815675	-1.20654	0.0295425	-0.954894	-0.817817	-0.17263
UTM 17	University of Toronto teaching collection	South Asia	Male	EP	-0.163542	0.390904	0.111143	0.13221	1.09757	0.575933	0.519562	-0.0806105	-0.206246	-0.776181	-0.248457	-0.0151224	-0.91141	-0.361021	1.34077		-0.435151	1.18034
UTM 18	University of Toronto teaching collection	South Asia	Male	EP	0.0720348	-1.09112	-0.461323	-0.229242	1.21666	1.09091	-0.480146	-1.09174	-1.1358	-0.965435	-0.965729	0.00583934	-0.538818	-0.219073	0.276585	-1.48104	-1.25136	0.0688006
UTM 2	University of Toronto teaching collection	South Asia	Male	EP	-0.799601	-1.09256	-0.896285	-1.45532	-0.956669	-0.722696	-0.359491	-1.6034	-1.47541	-1.75718	-1.48578	-0.55314	-1.48453	-2.00268	-1.01564	-1.87207	-1.34647	-0.129603
UTM 21	University of Toronto teaching collection	South Asia	Male	EP	-0.0928693	-0.764985	-0.423439	-0.584101	-0.0635207	-0.0509913	-0.290546	-1.09784	-0.885478	-0.965435	-0.639964	0.193497	-0.665603	-0.560571	0.181569	-1.01119	0.12447	0.0078453
UTM 23	University of Toronto teaching collection	South Asia	Male	EP	0.213381	-0.741896	-0.934169	-0.693965	0.561683	0.307251	0.312726	-1.17854	-1.1519	-1.15816	-0.925499	-0.0231078	-1.27365	-1.20654	0.314591	-0.932374	-1.0744	0.18593
UTM 4	University of Toronto teaching collection	South Asia	Male	EP	-0.493351	-0.613464	-0.754572	-1.29382	-0.42078	-0.386844	-1.11789	-1.04911	-1.18996	-0.691103		-0.357497	-1.99038	-0.597601	-0.502549	-2.31427	-1.31108	-0.109284
UTM 5	University of Toronto teaching collection	South Asia	Male	EP	-0.988063	-1.34654	-1.23303	-0.844478	-0.391008	-0.521185	-1.29025	-0.956216	-1.25584	-0.364684	-2.00582	-0.406408	-1.15075	-0.786865	-0.483546	-1.97852	-1.26905	-0.459478
UTM 6	University of Toronto teaching collection	South Asia	Male	EP	-0.823159	-0.663971	-1.2667	-0.635737	-0.331465	-0.342063	-0.6008	-1.28818	-1.33049	-1.2033	-1.07759	-0.141891	-0.885536	-1.41226	-0.312516	-1.44419	-1.72471	-0.3794
UTM 8	University of Toronto teaching collection	South Asia	Male	EP	0.0955925	-0.124267	-0.168075	0.220101	0.799856	0.620713	0.0886534	-0.203957	-0.0686434	0.380178	0.0527779	0.353205	-0.22703	-0.289018	0.371601	-0.275205	0.43193	0.696281
UTM 9	University of Toronto teaching collection	South Asia	Male	EP	-0.352004	0.203307	-0.430455	-0.10949	0.263967	0.1953	-0.08371	-0.762821	-0.759586	-0.470596	-0.0129639	0.569809	-1.22061	-0.984357	0.0295425	-0.0909515	-0.665193	0.654449
OH3	Veddah	South Asia	Female	PUB	-0.444357			-0.370274	0.190363	-0.345333	0.617699	-1.70949	-1.39083		-1.02222		-2.61464	-1.85486	0.720486
OH8	Veddah	South Asia	Female	PUB	-2.36356			-2.25118	-1.42898	-1.39143	-1.87872	-2.9765	-2.74508		-3.13975		-3.37065	-3.31418	-1.42403
RLS3	Veddah	South Asia	Female	PUB							-0.253145	-1.62503	-1.4621		-1.07945		-0.875797	-0.395531
RLS4	Veddah	South Asia	Female	PUB	-0.228109			0.632878	0.481844	-1.26067	0.0951929	-0.273546			-1.07945		-1.78302	-0.881973	1.12133
Megalith I Heap IIIa	Veerabyina Kunta	South Asia	Female	PUB	3.01561		3.49824	1.88682	2.2955		3.38505						0.182626	1.55024	3.5264		1.24746
1/61	Yeleswaram	South Asia	Female	PUB	-0.525451								-5.0972				-1.25381	-0.881973			-2.73718
OH2	Veddah	South Asia	Male	PUB	-2.18951			-2.51111	-1.79027	-1.55113	-2.22102	-3.18102	-3.26572		-3.42859		-2.76661	-2.4491	-1.14866
OH4	Veddah	South Asia	Male	PUB	-0.658255			-0.863155	0.204424	0.0161791	-0.342255	-0.820688	-0.850346		-0.141504		-0.631966	0.389863	0.314591
OH5	Veddah	South Asia	Male	PUB	-0.776043			-1.41247	-1.16507	-0.857037	-0.7904	-1.96278	-1.87505		-3.96826		-1.18827	-1.21477	-0.483546
OH6	Veddah	South Asia	Male	PUB							-1.42814	-2.87646	-2.82656		-1.61333		-1.99038		-1.14866
Oxford 836E	Veddah	South Asia	Male	PUB	0.401843			-0.753291	0.561683	0.240081	0.984943				-2.39831
RLS1	Veddah	South Asia	Male	PUB	-1.62412			-1.19275	-1.52233	-1.1705	-1.22131	-1.59731	-1.65547		-4.16451		-2.50787	-2.24337	-1.30069
RLS2	Veddah	South Asia	Male	PUB				-1.41247	0.68077	0.262471	0.743634	-0.744548	-0.48438		-3.47765		-1.34351	-0.803322	0.789673
5/62	Yeleswaram	South Asia	Male	PUB							-2.39338	-0.744548	-0.191608					0.225286			1.97587
G1	Alaska, United States	Worldwide	Female	Goldman	0.0692321	0.0864832		0.131302	-0.765044		-0.398287	1.13368			0.294078	0.338808		0.900838	-1.04323	0.324888	0.203978
G2	Alaska, United States	Worldwide	Female	Goldman	-0.403811	-0.364208		0.695574	-1.63949		-0.804681	0.606604			0.0651562	-0.13019		0.380345	-1.5042	-0.0134706	-0.463449
G3	Alaska, United States	Worldwide	Female	Goldman	-0.579512	0.115287		-1.37343	-1.26704		-0.417639	0.187645			-0.736069	-0.695041		-1.16411	-1.20357	-0.690187	0.291142
G4	Alaska, United States	Worldwide	Female	Goldman	-0.687636	0.61003		0.131302	-1.3642		-0.349907	0.243394			0.351308	0.377606		-0.53903	-1.38395	0.324888	-0.102341
G5	Alaska, United States	Worldwide	Female	Goldman	0.28548	0.064457		-0.621062	-0.619304		0.1726	0.640391			0.751921	0.792972		-1.1106	-0.562214	1.0016	-0.00272528
G6	Alaska, United States	Worldwide	Female	Goldman	-0.984977	0.179671		-0.997243	-1.39659		-1.12399	0.873521			-0.507148	-0.563813		-0.993853	-1.46411	-0.690187	-0.635286
G7	Alaska, United States	Worldwide	Female	Goldman	-0.471388	0.0220988		-2.37658	-1.20227		-0.398287	-0.0454847			-1.99514	-1.82132		-0.485521	-0.97308	-1.59248	-1.05367
G8	Alaska, United States	Worldwide	Female	Goldman	0.0422011	1.02175		-0.370274	-1.04033		0.0564872	1.32627			0.63746	0.443791		-1.3222	-0.411898	-0.0134706	-1.46459
G9	Alaska, United States	Worldwide	Female	Goldman	-0.538966	-0.201552		-0.119486	-1.34801		-1.17237	-0.34281			-1.07945	-1.05792		0.331701	-1.59439	-0.577401	0.161641
G10	Alaska, United States	Worldwide	Female	Goldman	-0.457873	0.0153215		-0.746456	-1.78523		-0.233794	0.20116						0.163879	-1.38395	-0.91576	-0.299083
G11	Alaska, United States	Worldwide	Female	Goldman	-0.930915	-1.06058		-0.746456	-0.65169		-0.698244	0.310968			0.179617	0.290882		0.995694	-0.842805	-0.126257	0.360873
G12	Alaska, United States	Worldwide	Female	Goldman	-0.741698	-0.592942		-0.621062	-0.327823		-0.746625	-0.540464						-0.843056	-0.922974		-1.17819
G13	Alaska, United States	Worldwide	Female	Goldman	-1.0931	0.139007		-0.119486	-1.38039		-1.53038	0.457941			-0.106535	-0.195233		0.453312	-1.60441	0.381281	0.457998
G14	Alaska, United States	Worldwide	Female	Goldman	0.0422011	-0.342182		-0.370274	-0.781238		-0.137034	0.00350642			-0.507148	-0.297933		0.674643	-0.902932	-0.18265	0.363363
G15	Alaska, United States	Worldwide	Female	Goldman	-0.457873	0.328772		-0.119486	-1.1213		-0.262822	0.256909			0.294078	-0.0708516		1.4797	-1.18352	0.212102	1.65339
G16	Alaska, United States	Worldwide	Female	Goldman	-0.268656	1.01497		0.0686049	-0.360209		-0.833709	0.283938			-0.220996	-0.455407		0.178472	-1.34386	-0.633794	0.139227
G17	Alaska, United States	Worldwide	Female	Goldman	-1.02552	-0.450619		-0.621062	-1.21846		-1.25946	-0.805692			-1.07945	-1.65586		-0.261758
G18	Alaska, United States	Worldwide	Female	Goldman					-0.198275		-0.582132	1.26545			1.32422	0.456343		1.20973	-0.88289	0.0993156	0.520258
G19	Alaska, United States	Worldwide	Female	Goldman	-0.25514	0.776075		0.38209	-0.65169		-0.553104	0.344755			-0.392687	-0.70417		0.256303	-1.06327	-0.351829	0.428114
G20	Alaska, United States	Worldwide	Female	Goldman	-0.538966	-0.508226		0.38209	-1.26704		-1.37557	-0.398559			-0.85053	-1.26217		0.105506	-1.80483	-1.02855	-0.607892
G21	Alaska, United States	Worldwide	Female	Goldman	0.150325	-0.337099		-0.87185	-1.08891		-0.833709	0.0558762			-0.0493046	-0.33559		1.43349	-0.892911	-0.351829	0.383286
G22	Alaska, United States	Worldwide	Female	Goldman	-0.849822	0.706607		0.00590792	-1.55852		-1.37557	0.371785			0.465769	0.220133		1.27053	-1.45409	-0.0134706	1.1329
G23	Alaska, United States	Worldwide	Female	Goldman	-2.09325			-1.12264	-1.52613		-1.55941	0.165684			-0.678839	-0.72471		-0.0647489	-1.6946	-0.464615	0.46796
G24	Alaska, United States	Worldwide	Female	Goldman	-1.12013	-0.733571		-1.37343	-1.16988		-1.28848	0.2265			-0.621608	-0.48964		0.0349717	-1.34386	-0.408222	0.201487
G25	Alaska, United States	Worldwide	Female	Goldman	-0.64709	0.313523		-1.24803	-1.55852		-1.00788	0.635323			-0.507148	-1.15833		-0.920887	-1.5042	-0.802974	-0.635286
G26	Alaska, United States	Worldwide	Female	Goldman	-0.52545	0.0915662		0.256696	-0.910785		-0.446667	0.567749			0.0651562	-0.0697105		0.446015	-0.742594	0.155709	0.0545539
G27	Alaska, United States	Worldwide	Female	Goldman	-0.930915	0.0339591		0.131302	-1.02414		-0.785329	0.505243			0.00792577	-0.256853		-0.179063	-1.14344	0.0993156	-0.513257
G28	Alaska, United States	Worldwide	Female	Goldman	-1.13365	-1.86538		-2.25118	-1.91478		-1.10464	-0.118127			-0.621608	-0.628856		-1.0425	-1.72466	-0.972153	-0.356362
G29	Alaska, United States	Worldwide	Female	Goldman	-0.64709	-0.54889		-0.87185	-1.20227		-0.524076	0.109935			-0.621608	-0.616304		0.11037	-0.963059	0.0993156	-0.314025
G30	Alaska, United States	Worldwide	Female	Goldman	0.0557166	0.742188		1.00906	-0.424983
G31	Alaska, United States	Worldwide	Female	Goldman	-0.160531	-0.391317		0.38209	-0.619304		-0.0209212	0.937716			-0.278226	-0.456548		0.324405	-0.0210744	-0.0134706	0.599951
G32	Alaska, United States	Worldwide	Female	Goldman	-0.119985	0.24575		0.00590792	0.0446254		0.675754	1.5121			1.20976	0.998372		1.29242	0.19939	1.22718	0.53022
G33	Alaska, United States	Worldwide	Female	Goldman	0.0286856	0.440598		0.131302	-0.0363415		0.308064	1.17254			0.923612	0.527092		1.14649	-0.0812011	1.11439	0.535201
G34	Alaska, United States	Worldwide	Female	Goldman	-1.43099	-0.56075		-0.370274	-1.72045		-1.19172	0.758645			-0.392687	-0.465677		-0.30797	-1.32382	-0.464615	0.46796
G35	Alaska, United States	Worldwide	Female	Goldman	-0.714667	0.671026		-0.119486	-1.39659		-0.65954	0.687693			0.69469	0.471178		-0.363911	-0.441961	0.776032	0.0445923
G36	Alaska, United States	Worldwide	Female	Goldman	0.582821	0.549035		0.131302	0.0446254		0.695106	1.08638			0.122387	-0.409762		-0.0161047	0.149284	-0.0134706	-0.147168
G37	Alaska, United States	Worldwide	Female	Goldman	-0.336233	0.360964		0.256696	-1.6071		-0.601484	0.898861			0.236847	-0.114214		1.48457	-0.692489	0.437674	0.21643
G38	Alaska, United States	Worldwide	Female	Goldman	-0.52545	0.0729286		-0.24488	-1.62329		-0.988526	0.371785			-0.621608	-0.851374		-0.667937	-1.52424	-0.690187	-0.127245
G39	Alaska, United States	Worldwide	Female	Goldman	-0.241625	1.1556		0.444787	-1.47755		-0.0983296	0.778918			0.866381	0.531657		1.0638	0.00898889	1.0016	0.0396115
G40	Alaska, United States	Worldwide	Female	Goldman	-0.579512	0.582921		-0.370274	-1.46136		-0.795005	0.657284			0.58023	0.415263		0.073887	-0.642383	0.437674	0.973511
G41	Alaska, United States	Worldwide	Female	Goldman	-0.714667	0.406711		0.131302	0.141786		-0.262822	1.08469			-0.621608	-0.572942		0.0447005	-0.34175	0.324888	-0.144678
G42	Alaska, United States	Worldwide	Female	Goldman	-0.701152	-1.01991		-0.997243	-1.29943		-0.717597	-0.383355			-0.392687	-0.441714		-0.592538	-0.97308	-0.521008	-0.503295
G43	Alaska, United States	Worldwide	Female	Goldman	-0.741698	0.255916		0.193999	-1.86619		-0.843385	0.625187			0.0651562	-0.0902505		0.94705	-0.963059	0.212102	-0.336439
G44	Alaska, United States	Worldwide	Female	Goldman	-0.620059	0.464318		-0.370274	-1.39659		-0.417639	1.43776			1.20976	1.14101		0.375481	-1.24365	0.212102	0.978492
G45	Alaska, United States	Worldwide	Female	Goldman	-0.498419	0.313523		0.38209	-1.3642		-0.717597	0.441048				-1.30554		0.137124	-0.622341		0.40819
G46	Alaska, United States	Worldwide	Female	Goldman	-0.228109	0.327078		-0.370274	-0.60311		-0.156386	0.43598			0.294078	0.0717877		0.691668	-0.0812011	0.776032	0.602441
G47	Alaska, United States	Worldwide	Female	Goldman							-0.891765	1.37019			0.408538	-0.105085		0.353591	-2.19566		0.0421019
G48	Alaska, United States	Worldwide	Female	Goldman	0.420635	1.00481		0.256696	-0.910785		-0.466019	0.184267			-0.278226	-0.988307		0.45088	-1.26369	-0.239043	0.186545
G49	Alaska, United States	Worldwide	Female	Goldman	-0.809276	0.159339		0.444787	-1.55852		-1.25946	0.165684			-0.621608	-0.737262		-0.0258336	-1.65452	-0.295436	-1.04371
G50	Alaska, United States	Worldwide	Female	Goldman	-0.0524074	0.305051		1.00906	-0.538337		-0.756301	0.767092			0.294078	0.112868		1.1319	-0.963059	0.888819	-0.246784
G51	Alaska, United States	Worldwide	Female	Goldman	-0.849822				-1.57471		-1.18205	-0.658718			-0.736069	-1.18914		-0.288512	-1.98521	-0.690187	-0.304063
G52	Aleutian Islands, Alaska, United States	Worldwide	Female	Goldman	-0.674121	0.345715		0.695574	-0.975558		-1.08529	0.135276			-0.392687	-0.471383		0.611405	-0.922974	-0.0134706	-0.00770607
G53	Aleutian Islands, Alaska, United States	Worldwide	Female	Goldman	-0.25514	-0.267631		-1.33581	-0.246856		-0.233794	-0.322538			0.465769	0.446073		-0.0915032	-0.642383	0.268495	0.0595347
G54	Aleutian Islands, Alaska, United States	Worldwide	Female	Goldman	-1.05255	0.19492		-0.307577	-1.10511		-1.04658	0.218054			0.980842	1.07597		0.514117	-1.64449	0.776032	0.96853
G55	Aleutian Islands, Alaska, United States	Worldwide	Female	Goldman	-0.79576	-1.04533		-0.495668	-0.716464		-0.756301	-0.65534			-0.507148	-0.473665		0.718423	-0.662425	0.0993156	-0.548122
G56	Aleutian Islands, Alaska, United States	Worldwide	Female	Goldman	-2.09325	0.162728		0.758271	-2.17387		-2.30447	-0.106301			0.751921	0.393582		1.00542	-1.96517	0.155709	-0.184524
G57	Aleutian Islands, Alaska, United States	Worldwide	Female	Goldman	-1.14716	0.039042		0.131302	-1.3642		-1.53038	-0.0961652			0.522999	0.48373		-0.157173	-1.89502	0.55046	-0.47092
G58	Aleutian Islands, Alaska, United States	Worldwide	Female	Goldman	0.812585	0.396545		1.00906	-0.101115		-0.185414	0.163995			0.751921	0.476883		0.71599	-0.261581	0.776032	0.116814
G59	Aleutian Islands, Alaska, United States	Worldwide	Female	Goldman	-0.687636	0.355881		0.38209			-1.53038	-0.425588			0.294078	0.337667		0.183336	-1.76475	0.437674	-0.0226485
G60	Aleutian Islands, Alaska, United States	Worldwide	Female	Goldman	0.28548	-0.198164		0.632878	-0.0849217		-0.175738	0.337998			0.522999	0.378747		0.518981
G61	Aleutian Islands, Alaska, United States	Worldwide	Female	Goldman	-0.309202	0.0525967		0.319393	-0.700271		0.462881	0.417397			1.20976	0.98582		1.17081	-0.301665	1.11439	0.916232
G62	Aleutian Islands, Alaska, United States	Worldwide	Female	Goldman	-1.41747	0.34741		0.758271	-0.781238		-1.45298	0.762024			0.294078	0.713094		-0.383368	-1.47414	0.945212	0.134247
G63	Aleutian Islands, Alaska, United States	Worldwide	Female	Goldman	-1.60669	-0.196469		0.131302			-2.45928	-1.04051			-2.79636	-2.22071		-0.740903	-2.64661	-1.81805	-0.744864
G64	Aleutian Islands, Alaska, United States	Worldwide	Female	Goldman	-1.0931	0.498205		1.00906	-0.667884		-1.2014	0.495107			0.809151	0.389017		1.55267	-1.06327	0.832426	1.04324
G65	Aleutian Islands, Alaska, United States	Worldwide	Female	Goldman	-0.174047	0.796406		-0.119486	-0.716464		-0.504724	0.691071			0.923612	0.95501		1.50889	-0.662425	1.058	0.136737
G66	Aleutian Islands, Alaska, United States	Worldwide	Female	Goldman	-0.25514	-0.120225		0.444787	-0.0201481		-0.833709	-0.354636			0.351308	0.0466832		-1.87431	-0.97308	0.324888	-0.0550236
G67	Aleutian Islands, Alaska, United States	Worldwide	Female	Goldman	-1.01201	-0.364208		0.193999	-0.943172		-0.93047	0.484971			0.236847	0.0135909		1.7059	-1.51422	-0.126257	-0.229352
G68	Aleutian Islands, Alaska, United States	Worldwide	Female	Goldman	-0.403811	0.831987		0.444787	-0.748851		-1.00788	1.16578			1.49592	1.22545		1.37512	-0.712531	0.945212	1.19267
G69	Aleutian Islands, Alaska, United States	Worldwide	Female	Goldman	-1.57966	0.438903		0.131302	-1.67187		-1.58844	0.000127725			-0.0493046	0.36049		1.41403	-1.52424	-0.295436	0.602441
G70	Aleutian Islands, Alaska, United States	Worldwide	Female	Goldman					0.546621		-0.475695	-0.383355			0.809151	0.318268		0.720855	-0.822763	0.324888	0.166622
G71	Aleutian Islands, Alaska, United States	Worldwide	Female	Goldman	-0.0388919	0.784546		0.444787	-0.101115		-0.901441	0.392057			0.63746	0.563608		1.58672	-1.07329	0.719639	0.599951
G72	Aleutian Islands, Alaska, United States	Worldwide	Female	Goldman	0.28548	0.577838		0.00590792	-0.684077		-0.0886535	0.706276			0.408538	0.0615177		0.241709	-1.04323	0.212102	1.85511
G73	Aleutian Islands, Alaska, United States	Worldwide	Female	Goldman	-0.930915	-0.562444		-0.370274	-1.07272		-1.10464	-0.101233			0.294078	0.0957511		0.159014	-1.40399	-0.690187	-0.316515
G74	Andaman Islands	Worldwide	Female	Goldman	-2.09325	-1.45535		-1.12264	-0.975558		-1.08529	-2.13014			-2.79636	-1.86582		-2.49209	-0.842805	-2.26919	-2.14696
G75	Andaman Islands	Worldwide	Female	Goldman	-0.552481	-0.238828		-0.997243	-0.00395474		-0.29185	-0.986452			-0.278226	0.878555		-1.33193	-0.201454	0.324888	-0.53318
G76	Andaman Islands	Worldwide	Female	Goldman	-1.93106	-1.28762		-0.87185	-0.619304		-1.11431	-1.47467			-1.42283	-0.703029		-1.80621	-0.922974	-1.14133	-1.96018
G77	Andaman Islands	Worldwide	Female	Goldman	-0.714667	-0.960611		-0.746456	0.0608188		-0.998202	-1.18917			-0.964991	-1.1435		1.11974	-0.622341	-0.91576	1.17274
G78	Andaman Islands	Worldwide	Female	Goldman	-2.03919	-1.84166		-3.00355	-1.46136		-1.28848	-2.08453			-2.28129	-1.11611		-2.71099	-1.04323	-2.15641	-1.62148
G79	Andaman Islands	Worldwide	Female	Goldman	-0.890369	-1.77897		-1.43612	-0.00395474		-0.137034	-0.91381			-1.53729	-0.83768		-2.10537	0.139263	-1.47969	-1.06363
G80	Andaman Islands	Worldwide	Female	Goldman	-1.4445	-2.08734		-0.621062	-0.392596		-0.56278	-2.0575			-1.76622	-0.732698		-1.36355	-0.201454	-1.3669	-1.38739
G81	Argentina	Worldwide	Female	Goldman	1.06938	1.73845		1.51063	1.24294		1.12085	2.32467			1.55315	0.91393		-0.0258336	1.60235	1.79111	1.42676
G82	Argentina	Worldwide	Female	Goldman	0.123294	1.07258		1.07176	0.157979		-0.262822	0.655595			0.522999	0.19731		1.14892	0.239474	0.437674	0.918722
G83	Argentina	Worldwide	Female	Goldman	1.06938	1.34876		0.256696	0.44946		0.753163	-0.307334			0.69469	-0.890171		-0.514708	0.820699	0.0993156	-0.570536
G84	Argentina	Worldwide	Female	Goldman	-0.214594	-0.0880325		-0.119486	0.125592		-0.0402733	-1.00672			-0.449917	-0.749814		-0.61686	0.169327	-0.464615	-0.299083
G85	Argentina	Worldwide	Female	Goldman	0.772038	0.625279		0.131302	0.983842		0.724134	0.466388			0.751921	0.512258		-0.303105	0.630298	0.888819	-0.538161
G86	Arizona, United States	Worldwide	Female	Goldman	-0.984977	-0.853869		-1.74961	-1.04033		-1.02723	-0.898606			-1.30837	-1.28043		-2.57965
G87	Arizona, United States	Worldwide	Female	Goldman	-0.944431	-1.48416		-0.746456	-0.263049		-1.27881	-0.930704			-1.19391	-1.48469		-1.16411	-0.622341	-1.14133	0.0396115
G88	Arizona, United States	Worldwide	Female	Goldman	-0.593028	-0.479422		-0.056789	-0.0363415		-0.466019	-0.141778			0.522999	0.0501065		-0.655776	0.0490733	0.0993156	0.617384
G89	Arizona, United States	Worldwide	Female	Goldman	-0.836307	-0.381151		0.256696	-0.360209		-0.446667	-0.216109			0.122387	-0.203221		-0.444174	-0.662425	-0.295436	2.05434
G90	Arizona, United States	Worldwide	Female	Goldman	-0.903884	-1.23001		-1.12264	-0.311629		-1.03691	-0.986452			-0.392687	-0.784048		-0.969531	-0.482045	-0.0134706	0.355892
G91	Arizona, United States	Worldwide	Female	Goldman	-0.822791	-0.826759		-0.87185			-0.582132	-0.0927865			-0.392687	-0.653961		-0.663072	-0.732573	-0.464615	0.746885
G92	Australia	Worldwide	Female	Goldman							1.39178	-0.52526			-1.07945	-1.099		0.000920741	1.66247	-1.47969	-0.587969
G93	Australia	Worldwide	Female	Goldman	1.52891	-0.240522		-0.370274	1.3239		1.1015	-0.0860291			0.465769	-0.0240659		0.448447	1.28167	-0.577401	0.759337
G94	Australia	Worldwide	Female	Goldman	1.06938	0.481262		0.632878	2.19835		1.26599	-0.141778			0.294078	0.276047		0.818143	1.28167	0.888819	1.47159
G95	Australia	Worldwide	Female	Goldman	0.961255	0.549035		1.19715	1.3239		1.40146	0.890415			1.32422	1.50845		-0.719013	1.46205	1.56554	1.17025
G96	Australia	Worldwide	Female	Goldman	0.380089	-0.162583		-0.621062	0.643781		0.849923	-0.553979			-0.163765	-0.758943		0.625999	0.981036	-0.577401	4.94072
G97	Australia	Worldwide	Female	Goldman	0.934224	-0.923336		-0.683759	0.805715		0.501585	-1.31419			-0.85053	-0.86849		-1.09844	0.640319	-0.577401	0.34593
G98	Australia	Worldwide	Female	Goldman	-0.147016	-1.83488		-1.875	0.579007		0.966036	-1.59969			-1.99514	-1.39911		-1.29788	1.08125	-1.81805	0.918722
G99	Australia	Worldwide	Female	Goldman	1.39375	-0.95214		-0.997243	0.546621		0.820895	-0.986452			-0.278226	-0.126766		-1.00601	1.40192	-0.464615	2.21373
G100	Australia	Worldwide	Female	Goldman	-0.0118609	-0.928419		-2.12579	0.417073		0.443529	-0.983073			-1.53729	-1.87153		-0.32986	0.500023	-1.25412	-0.21939
G101	Austria	Worldwide	Female	Goldman	-0.282171	0.00684982		-0.119486	-0.133502		-0.407963	-0.736428			-0.621608	-0.451984		0.302515	0.319643	-0.690187	0.15417
G102	Austria	Worldwide	Female	Goldman	0.853131	0.847236		0.131302	-0.295436		-0.0402733	0.64208			0.294078	-0.545555		-0.546326	-0.301665	-0.239043	0.644778
G103	Austria	Worldwide	Female	Goldman	0.582821	2.02649		1.00906	0.222753		1.24664	1.1624			1.26699	0.0763521		0.818143	0.800657	-0.802974	0.712019
G104	Austria	Worldwide	Female	Goldman	-0.79576	-0.996192		-1.37343	-0.489757		0.0468111	-0.86313						-1.57029	-0.201454		-1.44716
G105	Austria	Worldwide	Female	Goldman	-0.633574	-0.416732		-0.370274	0.0122386		-0.640188	-0.439103			-0.392687	-0.486217		0.358456	-0.00103222	-0.91576	0.460489
G106	Austria	Worldwide	Female	Goldman	0.0962631	-0.445536		0.820968	0.44946		0.0661632	-0.817517			0.69469	-0.165564		-0.0671811	0.530087	-0.351829	-0.348891
G107	Austria	Worldwide	Female	Goldman	-0.119985	-0.386234		-0.370274	0.206559		-0.156386	-1.01348			-0.392687	-0.317332		-0.26419	-0.0411167	-0.91576	0.863933
G108	Austria	Worldwide	Female	Goldman	0.177356	0.172894		1.94951	0.902875		1.04344	0.216364			0.179617	-0.627715		-0.0744778	1.00108	-1.02855	-0.137207
G109	Austria	Worldwide	Female	Goldman	0.231418	0.623585		-0.056789	0.0932056		-0.359583	0.503554			0.63746	-0.357271		-0.0452912	-0.0611589	-0.577401	-0.0550236
G110	Austria	Worldwide	Female	Goldman	-0.79576	0.399934		1.51063	0.028432		-0.804681	-0.124884			0.0651562	-1.08644		-0.898997	-0.301665	-0.91576	0.139227
G111	Austria	Worldwide	Female	Goldman	0.961255	0.645611		2.01221	1.46964		1.74012	1.13875			0.751921	0.491718		1.43106	1.64243	0.324888	-0.426093
G112	Austria	Worldwide	Female	Goldman	-0.417326	0.240667		-0.119486	0.190366		-0.0209212	-0.915499			0.408538	-0.0160781		-0.0112403	0.0490733	-0.521008	-0.338929
G113	Austria	Worldwide	Female	Goldman	1.20453	1.94516		0.507484	1.0972		0.820895	0.473145			0.63746	0.548773		1.43592	1.11131	0.0993156	1.03328
G114	Austria	Worldwide	Female	Goldman	-0.187562	-0.433675		-0.621062	-0.65169		0.482233	-0.168807			-0.564378	-0.809152		-0.962234	-0.0812011	-1.02855	-0.102341
G115	Austria	Worldwide	Female	Goldman	0.8261	0.620196		0.946362	0.676168		0.73381	1.01881			0.522999	-0.756661		0.910567	0.37977	-0.0698637	0.0844387
G116	Austria	Worldwide	Female	Goldman	1.38024	0.611725		1.13445	0.109399		1.07247	0.794122			0.751921	-0.923264		0.725719	0.750551	-0.18265	0.121795
G117	Austria	Worldwide	Female	Goldman	0.177356	0.196615		0.632878	0.3523		0.424177	0.386989			-0.0493046	0.384453		0.0519971	0.239474	0.324888	0.0221787
G118	Austria	Worldwide	Female	Goldman	0.123294	0.47279		0.632878	-0.0525349		-0.0596254	-0.0944758			0.465769	-0.790895		0.309811	-0.121286	-1.08494	0.848991
G119	Austria	Worldwide	Female	Goldman	0.244934	0.821821		0.946362	0.417073		0.201628	0.871832			1.20976	-0.0571582		0.205226	0.37977	0.494067	-0.0749468
G120	Austria	Worldwide	Female	Goldman	0.177356	0.57445		0.256696	0.125592		-0.378935	0.267045			0.294078	-0.757802		-0.196088	-0.121286	-0.577401	-0.251765
G121	Austria	Worldwide	Female	Goldman	-1.01201	0.0576796		0.00590792	-0.360209		-0.746625	0.446116						0.0252428
G122	Austria	Worldwide	Female	Goldman	0.663914	0.916704		0.946362	0.870488		0.462881	1.02556			0.923612	-0.213491		1.53564	0.670382	-0.126257	0.963549
G123	Austria	Worldwide	Female	Goldman	0.488213	-0.491282		0.820968	0.40088		0.530613	0.498486			0.69469	0.247519		0.94705	0.0991789	-0.351829	0.976001
G124	Austria	Worldwide	Female	Goldman	0.542275	0.47279		-0.558365	0.49804		1.39178	1.43776			0.63746	-0.470242		1.20973	0.880825	0.268495	0.296123
G125	Austria	Worldwide	Female	Goldman	0.177356	-0.792873		-1.62421	-0.424983		-0.0983296	-0.856372			-1.25114	-1.19028		0.857059	0.189369	-1.31051	-0.911721
G126	Austria	Worldwide	Female	Goldman	1.97492	1.22168		1.25985	1.38868		1.9917	0.733305			1.0953	1.59974		2.33827	1.80277	1.0016	1.3919
G127	Austria	Worldwide	Female	Goldman	1.54242	1.46397		1.13445	0.773328		1.08215	1.3685			0.751921	-0.0959561		2.09262	0.930931	0.0429225	-0.139697
G128	Austria	Worldwide	Female	Goldman	1.12344	0.928564		1.25985	0.676168		0.898303	0.557613			0.179617	0.292023		0.587083	0.630298	0.0993156	-0.490843
G129	Austria	Worldwide	Female	Goldman	-0.0388919	-0.650549		-0.621062	0.238946		-0.0209212	-0.0708249			0.0651562	-0.119919		1.18541	0.19939	0.494067	0.198997
G130	Austria	Worldwide	Female	Goldman	0.339542	0.0576796		-0.24488	-0.133502		0.0468111	0.292385			-0.621608	-0.668795		0.180904	-0.462003	-0.351829	-0.749845
G131	Belgium	Worldwide	Female	Goldman	-1.06607	-0.836925		0.131302	-0.230662		-0.65954	-0.616485			-0.163765	-0.483935		0.448447	-0.922974	-0.690187	0.744394
G132	Belgium	Worldwide	Female	Goldman	-0.674121	-0.104976		0.0686049	-0.101115		-0.65954	0.677557			0.122387	-0.248865		-0.774954	-0.602299	0.212102	-0.508276
G133	Belgium	Worldwide	Female	Goldman	0.474697	0.82521		1.38524	-0.165889		0.714458	0.343066			0.179617	0.13569		0.80355	0.910889	0.268495	0.53022
G134	Belgium	Worldwide	Female	Goldman	0.177356			0.131302	-0.133502		-0.456343	0.111625			0.751921	0.0432598		-0.188792	-0.131307	-0.239043	-0.480882
G135	Belgium	Worldwide	Female	Goldman	-0.0794385	0.386379		-0.370274	-1.05653		-0.872413	-0.459375			0.0651562	0.46319		-0.920887	-0.762637	0.212102	-0.28165
G136	Belgium	Worldwide	Female	Goldman	0.0422011	1.08105		-0.307577	-0.0363415		0.230656	1.01205			0.179617	-0.135895		1.23405	-0.0110533	0.268495	0.298613
G137	Belgium	Worldwide	Female	Goldman	0.447666	-0.108364		-0.495668	-1.07272		-0.543428	-0.303955			-0.163765	-0.436008		-0.196088	-0.802721	-0.239043	-0.570536
G138	Belgium	Worldwide	Female	Goldman	-0.471388	0.366047		-0.119486	-1.04033		-1.03691	-0.660408			-0.507148	-0.0868272		-0.254461	-0.892911	-0.972153	0.353402
G139	Belgium	Worldwide	Female	Goldman	0.366573	1.11155		0.131302	0.805715		0.482233	0.861696						0.835169	0.369749	0.719639	0.313555
G140	Belgium	Worldwide	Female	Goldman	0.28548	0.769297		0.883665	-0.360209		-0.359583	0.0372934			0.408538	0.0991744		1.91993	-0.381834	-0.0134706	0.649759
G141	Belgium	Worldwide	Female	Goldman	0.8261	0.250833		0.883665	0.481847		0.695106	0.682625			0.408538	0.213286		0.246574	0.19939	0.212102	-1.00636
G142	Belgium	Worldwide	Female	Goldman	0.420635	1.34198		0.193999	0.44946		0.114543	0.92758			-0.335457	-0.506757		1.28513	0.479981	-0.521008	0.435585
G143	Belgium	Worldwide	Female	Goldman		0.679498					0.995064	0.682625			0.63746	0.383312		0.579787	0.720488	-0.126257	1.30971
G144	Belgium	Worldwide	Female	Goldman	1.33969	1.65712		2.1376	1.71254		1.38211	1.59825			1.32422	1.08624		2.95362	2.12344	0.945212	1.5986
G145	Belgium	Worldwide	Female	Goldman	-1.49857	-0.52178		0.131302	-1.10511		-1.10464	-0.935772			0.00792577	0.0329898		-0.843056	-1.16348	0.0993156	-0.0226485
G146	Belgium	Worldwide	Female	Goldman	1.24508	1.52158		0.758271	1.583		1.26599	1.39891			1.43869	1.46281		0.346295	1.1514	1.33996	1.01585
G147	California, United States	Worldwide	Female	Goldman	-1.12013	-1.93824		-1.37343	-1.20227		-1.36589	-1.51691			-1.42283	-1.4128		-1.34166	-1.44407	-1.31051	-0.254255
G148	California, United States	Worldwide	Female	Goldman	0.934224	-0.0202594		0.256696	1.3239		1.12085	0.334619			0.294078	0.330821		0.808414	1.66247	-0.690187	0.505316
G149	California, United States	Worldwide	Female	Goldman	0.0422011	0.1712		0.758271	-0.00395474		-0.24347	-0.129952			0.179617	0.320551		0.813279	0.139263	0.55046	0.53022
G150	California, United States	Worldwide	Female	Goldman	0.528759	0.820127		0.131302	0.44946		0.578994	0.682625			0.122387	0.559043		-0.522004	0.28958	-0.464615	0.0794579
G151	California, United States	Worldwide	Female	Goldman	-1.71481	-1.66884		-1.24803	-0.360209		-1.6465	-1.88012			-2.16683	-1.62961		-1.63839	-0.682468	-2.04362	-1.63145
G152	California, United States	Worldwide	Female	Goldman	-0.903884	-0.504837		-0.87185	-1.07272		-1.14334	-0.983073			-0.7933	-0.800023		-0.816302	-0.922974	-0.746581	-0.463449
G153	California, United States	Worldwide	Female	Goldman	0.0692321	0.335549		0.38209	0.676168
G154	California, United States	Worldwide	Female	Goldman	0.177356	-0.44723		0.507484	-0.327823		0.327417	-0.00831902			0.0651562	0.293164		-0.210681	0.149284	0.776032	-0.446016
G155	California, United States	Worldwide	Female	Goldman	-0.174047	-0.73696		-0.119486	0.125592		0.250008	-0.405316			-0.507148	0.245237		-0.95737	0.239474	0.212102	-0.398699
G156	California, United States	Worldwide	Female	Goldman	-0.25514	-1.44011		-0.24488	0.028432		-0.543428	-1.09119			-1.19391	-0.118778		-0.740903	-0.52213	0.212102	-1.19812
G157	California, United States	Worldwide	Female	Goldman							-0.253146	-0.34281			-0.85053	0.0603766		-0.755496	0.0791367	-0.126257	-0.463449
G158	California, United States	Worldwide	Female	Goldman	0.0422011	0.213558		0.00590792	-0.360209		0.424177	0.454563			0.179617	0.916212		-0.63875	-0.361792	-0.351829	-1.32015
G159	California, United States	Worldwide	Female	Goldman	0.28548	-0.274409		-0.119486	0.25514		-0.330555	-0.260032			0.0651562	-0.0206425		0.241709	-0.52213	-0.239043	-0.0375909
G160	California, United States	Worldwide	Female	Goldman	-0.903884	-2.04329		-1.24803	-0.813624		-0.756301	-2.07777			-1.88068	-0.954074		-0.860081	-0.482045	-1.3669	-1.30271
G161	California, United States	Worldwide	Female	Goldman	0.772038	-1.22323		0.131302	1.03242		0.617698	0.118382			-0.621608	0.106021		-0.56092	0.459939	0.437674	-0.446016
G162	Canary Islands	Worldwide	Female	Goldman	1.31266	-0.104976		-0.370274	-0.230662		0.801543	-0.714467			0.809151	0.740481		-0.750632	0.74053	0.437674	-0.229352
G163	Canary Islands	Worldwide	Female	Goldman	-1.17419	-0.823371		-0.119486	-0.165889		-1.71423	-1.39527			-1.70899	-2.01759		-1.38544	-1.13342	-0.690187	-0.894288
G164	Chile	Worldwide	Female	Goldman	0.690945	1.43009		1.00906	0.384687		0.327417	0.169063			0.294078	-0.0982383		0.324405	-0.00103222	0.437674	0.883857
G165	Chile	Worldwide	Female	Goldman	-0.930915	-0.757292		-1.24803	-0.943172		-1.02723	-0.751633			-0.392687	-0.56039		-0.359046	-1.34386	0.212102	-1.08107
G166	China	Worldwide	Female	Goldman	-0.701152	0.679498		0.00590792	0.190366		-0.949822	0.43598			0.751921	0.482589		-0.405258	-0.482045	0.776032	0.184055
G167	Colorado, United States	Worldwide	Female	Goldman							0.54029	1.23842			0.980842	0.449496		0.266032	1.10129	1.33996	0.273709
G168	Colorado, United States	Worldwide	Female	Goldman	-0.64709	-0.933502		-1.12264	-0.165889		-0.959498	-1.30743			-0.621608	-0.826269		-0.213114	-0.602299	-0.690187	-0.550613
G169	Colorado, United States	Worldwide	Female	Goldman	0.40712	0.669332		0.883665	0.30372		0.63705	0.795811			0.923612	0.618381		-0.466063	0.860783	0.606853	0.806654
G170	Colorado, United States	Worldwide	Female	Goldman	-0.1335	-0.936891		-0.87185	-0.0201481		-0.00156909	-0.635068			-0.507148	-0.803447		0.475202	-0.381834	-0.351829	0.301103
G171	Democratic Republic of the Congo	Worldwide	Female	Goldman	-1.75536	-2.59903		-2.06309	-1.73665		-2.14965	-1.98486			-2.51021	-2.66575		-1.66758	-1.62445	-2.83312	-1.10597
G172	Democratic Republic of the Congo	Worldwide	Female	Goldman	-1.01201	-0.896227		-1.05994	-0.392596		-1.89807	-1.09457			-0.736069	-0.0514526		-1.59218	-1.01316	-0.408222	-1.01383
G173	Democratic Republic of the Congo	Worldwide	Female	Goldman					3.20234		-2.17868	-2.08284			-2.45298	-2.09861		-1.93998
G174	Ecuador	Worldwide	Female	Goldman	-1.5256	-1.2927		0.00590792	-0.522143		-1.2014	-0.687437			-0.335457	-0.391505		0.762202	-0.562214	0.212102	1.72063
G175	Ecuador	Worldwide	Female	Goldman	0.920709	-0.501448		0.632878	0.902875		0.559642	-0.476269			-0.0493046	-0.942663		0.988398	0.580192	-0.351829	1.35952
G176	Ecuador	Worldwide	Female	Goldman	-0.957946	-0.630217		-0.119486	-0.133502		-0.5144	-0.464443						-1.23464	-0.381834	-1.3669	-0.6577
G177	Ecuador	Worldwide	Female	Goldman	-0.836307	-0.569222		-1.62421	-0.975558		-1.12399	-0.787109			-1.07945	-1.37172		-0.278783	-0.672447	-1.08494	-0.500805
G178	Ecuador	Worldwide	Female	Goldman	-2.41762	-1.41808		-1.37343	-1.16988		-2.1303	-1.06416			-1.19391	-0.927828		-1.64569	-1.26369	-0.972153	-0.174563
G179	Egypt	Worldwide	Female	Goldman	2.17765	3.08375		2.263	1.97164		0.443529	0.490039			0.751921	0.441509		-1.22248	0.119221	1.22718	0.724471
G180	Egypt	Worldwide	Female	Goldman	-0.890369	-0.950445		-0.495668	-0.295436		-0.407963	-0.494852			0.236847	-0.0229248		-0.123122	-0.0210744	-0.239043	-0.0425716
G181	Egypt	Worldwide	Female	Goldman					-0.489757		-0.214442	-0.155292			0.522999	0.168782		-0.249597	0.339685	-0.126257	0.201487
G182	Egypt	Worldwide	Female	Goldman	2.02898	0.767603		0.820968	0.821908		1.5466	0.672489			0.980842	0.522528		0.015514	0.479981	0.437674	0.316046
G183	Egypt	Worldwide	Female	Goldman	0.231418	0.9777		2.3257	0.935262		0.840247	0.853249			1.0953	1.41374		-0.390665	0.720488	1.79111	1.21757
G184	Egypt	Worldwide	Female	Goldman	-0.160531	0.154256		0.131302	-0.295436		-0.698244	0.447805			0.69469	0.111727		-1.06682	-0.301665	0.0993156	-0.665171
G185	Egypt	Worldwide	Female	Goldman	0.0151701	-0.00162182		-0.370274	0.773328		0.404825	-0.462754			-0.163765	-0.25343		-0.56092	0.56015	-0.690187	-0.401189
G186	Egypt	Worldwide	Female	Goldman	-0.25514	0.4101		-0.119486	-0.619304		-0.0789775	0.189335			0.179617	-0.494205		-1.39274	-0.141328	-0.18265	-0.946586
G187	Egypt	Worldwide	Female	Goldman	-0.498419	-0.0372027		0.38209	-0.279242		0.201628	0.621808			0.866381	0.610394		0.669778	0.0991789	0.212102	0.139227
G188	Egypt	Worldwide	Female	Goldman	0.231418	-0.215107		0.131302	0.141786		0.966036	0.00350642			0.923612	0.520246		-0.320131	0.860783	0.155709	0.121795
G189	Egypt	Worldwide	Female	Goldman	1.31266	0.169505		-0.370274	1.84209		1.62401	0.138654			0.408538	-0.0959561		-0.587674	1.68251	-0.351829	0.644778
G190	Egypt	Worldwide	Female	Goldman	-1.33638	-0.972472		-1.05994	-0.959365		-1.2014	-1.48312			-1.42283	-1.33178		-0.706852	-0.742594	-1.47969	-0.570536
G191	Egypt	Worldwide	Female	Goldman	-0.79576	-0.672576		-0.495668	-0.441176		-0.0402733	-0.466133			-0.278226	-0.564954		-0.974395	0.0390522	-0.18265	0.0371211
G192	Egypt	Worldwide	Female	Goldman	1.33969	0.00515549		0.256696	1.3239		1.04344	0.118382			1.03807	0.589853		1.14406	1.44201	0.437674	1.84266
G193	Egypt	Worldwide	Female	Goldman	0.40712	0.664249		0.632878	0.287526		0.791867	0.143722			0.522999	0.173347		0.489795	0.640319	0.0993156	1.24247
G194	Egypt	Worldwide	Female	Goldman	-2.49871	-1.34183		-1.05994	-1.78523		-1.78196	-1.15708			-0.964991	-1.33064		-1.5484	0.479981	-1.3669	-1.40233
G195	Egypt	Worldwide	Female	Goldman	-1.37693	-1.76542		-0.746456	-1.55852		-1.22075	-1.84802			-1.30837	-1.49496		-1.63109	-1.20357	-1.47969	-1.00885
G196	Egypt	Worldwide	Female	Goldman	-0.0388919	-0.853869		-1.37343	0.676168		0.578994	-0.915499			-0.621608	-0.725851		-0.860081	0.319643	-1.14133	-0.455978
G197	Egypt	Worldwide	Female	Goldman	-0.903884	-0.687824		-0.87185	-1.68807		-1.25946	-0.675612			-0.220996	-0.763508		-1.16654	-1.24365		-0.132226
G198	Egypt	Worldwide	Female	Goldman	-0.0388919	-0.233745		0.131302	-0.246856		-0.5144	-0.165428			0.122387	-0.400634		-0.449038	-0.231518	-0.464615	0.801673
G199	Egypt	Worldwide	Female	Goldman	-1.877	-1.18257		0.131302	-0.943172		-1.36589	-0.782041			-0.335457	-0.586635		-0.514708	-1.44407	0.268495	-0.926663
G200	Egypt	Worldwide	Female	Goldman	-0.728183	-1.29101		-0.307577	-0.473563		-0.601484	-1.64361			-1.07945	-1.39683		-0.845488	-0.211476	-1.25412	-0.742374
G201	Egypt	Worldwide	Female	Goldman	0.0692321	-0.0846439		-0.182183	0.028432		0.791867	0.0913526			0.122387	-0.342437		-0.541462	0.710467	-0.351829	-0.510767
G202	Egypt	Worldwide	Female	Goldman	-0.849822	-0.823371		-0.997243	-0.360209		-1.03691	-0.827653			-0.964991	-1.15605		-1.34409
G203	Egypt	Worldwide	Female	Goldman	0.501728	2.25014		2.45109	1.06481		1.31437	1.59149			2.01099	1.8234		0.832736	1.02112	0.888819	2.21373
G204	Egypt	Worldwide	Female	Goldman	0.13681	0.186449		1.32254	0.805715		0.869275	-0.528639			0.522999	-0.75552		-0.823598	1.24159	0.324888	-0.463449
G205	Egypt	Worldwide	Female	Goldman	1.63703	-0.0914212		0.38209	1.12958		0.907979	-0.47289			0.751921	1.74124		0.061726	0.880825	1.11439	0.535201
G206	Egypt	Worldwide	Female	Goldman	1.10993	-0.343876		0.38209	0.384687		0.801543	0.189335			0.408538	-0.685912		-0.458767	0.680403	-0.351829	0.739413
G207	Egypt	Worldwide	Female	Goldman	0.988286	-0.365902		-0.495668	1.24294		1.00474	0.402193			0.179617	-0.982602		0.416829	1.05118	-0.18265	0.375815
G208	Egypt	Worldwide	Female	Goldman	-0.741698	-0.85048		-0.997243	-0.424983		0.211304	-0.895227			-0.85053	-1.43448		-0.843056	-0.121286	-0.802974	-1.37743
G209	England, United Kingdom	Worldwide	Female	Goldman	-0.201078	-0.0473687		-0.119486	-0.991752		-0.485371	-0.319159			0.179617	0.587571		0.553032	-0.782679	-0.351829	0.141718
G210	England, United Kingdom	Worldwide	Female	Goldman	-0.687636	-0.472645		-0.495668	-1.23465		0.0564872	-0.00662967			-0.278226	-0.115355		-0.181495	-0.34175	-0.0134706	-0.356362
G211	England, United Kingdom	Worldwide	Female	Goldman	0.447666	0.840459		0.00590792	-0.0687283		0.114543	0.751888			0.179617	0.680002		2.30422	-0.662425	-0.0134706	0.604932
G212	England, United Kingdom	Worldwide	Female	Goldman	-0.768729	-0.0168708		-0.621062	-0.619304		-0.349907	0.143722			0.751921	0.931047		0.273328	-0.622341	0.0993156	0.184055
G213	England, United Kingdom	Worldwide	Female	Goldman	0.690945	1.56733		0.883665	0.287526		0.830571	0.43429			0.408538	0.981256		0.387642	0.179348	-0.0134706	0.761827
G214	England, United Kingdom	Worldwide	Female	Goldman	0.123294	-1.17749		-1.37343	-0.295436		-0.214442	-1.51353			-1.65176	-0.810294		-0.283648	-0.762637	-1.47969	-1.35999
G215	England, United Kingdom	Worldwide	Female	Goldman	0.474697	0.447375		0.632878	-0.327823		-0.853061	0.85156			0.522999	0.12542		1.93696	-0.582257	0.324888	0.848991
G216	England, United Kingdom	Worldwide	Female	Goldman	-0.633574	-0.22019		0.758271	-0.489757		-0.311203	-0.621553			0.0651562	0.371901		0.0349717	0.0390522	-0.690187	-0.316515
G217	England, United Kingdom	Worldwide	Female	Goldman	0.0422011	0.420266		0.131302	-0.878398		0.0951914	1.38202			0.179617	0.102598		-0.0720455	-0.00103222	0.437674	0.535201
G218	England, United Kingdom	Worldwide	Female	Goldman	0.636883	-0.210024		0.256696	0.773328		1.1402	-0.400248			0.0651562	0.288599		0.504388	0.860783	-0.126257	-0.403679
G219	England, United Kingdom	Worldwide	Female	Goldman	0.474697	0.437209		0.256696	-0.619304		0.598346	0.702897			0.980842	1.34413		0.728151	0.0791367	0.437674	1.53634
G220	England, United Kingdom	Worldwide	Female	Goldman	0.0692321	0.745577		0.131302	0.0932056		0.230656	0.638702			1.20976	0.52481		1.40431	0.139263	-0.0134706	0.96853
G221	England, United Kingdom	Worldwide	Female	Goldman	-0.119985	-0.196469		-0.24488	-0.619304		0.482233	0.604915			-0.163765	-0.264841		-0.507411	-0.141328	-0.577401	-0.777239
G222	England, United Kingdom	Worldwide	Female	Goldman	-1.06607	0.18306		0.256696	-1.00795		-1.31751	-0.538775			-0.278226	0.346796		-0.427148	-1.14344	-0.690187	0.644778
G223	England, United Kingdom	Worldwide	Female	Goldman	-0.633574	0.649		0.632878	-0.684077		-0.0209212	0.0491188			0.179617	0.853451		1.58186	-0.482045	-0.0134706	0.500335
G224	England, United Kingdom	Worldwide	Female	Goldman	-0.687636	0.579533		0.256696	-0.684077		-0.00156909	0.09811			-0.0493046	0.3913		1.52592	-0.52213	-0.464615	0.774279
G225	England, United Kingdom	Worldwide	Female	Goldman	-0.092954	0.701524		0.507484	-0.910785		-0.775653	0.77216			-0.0493046	0.629792		0.978669	-1.26369	0.324888	-0.0600044
G226	England, United Kingdom	Worldwide	Female	Goldman	0.231418	0.110204		-0.119486	-0.00395474		-0.0789775	-0.667165			-0.0493046	0.431239		-0.162037	-0.141328	-0.577401	-0.236823
G227	England, United Kingdom	Worldwide	Female	Goldman	0.339542	0.327078		0.131302	-0.327823		0.288712	-0.0657569			0.408538	1.20377		0.949482	-0.34175	-0.0134706	0.365854
G228	England, United Kingdom	Worldwide	Female	Goldman	-0.876853	-0.248994		-0.495668	-0.684077		-0.678892	-0.717846			-0.0493046	0.64805		0.414396	-1.14344	-0.351829	-0.727431
G229	England, United Kingdom	Worldwide	Female	Goldman	0.28548	0.0881775		0.632878	-0.55453		-0.446667	0.897172			0.63746	1.17753		0.548168	-1.1234	1.0016	0.0670059
G230	England, United Kingdom	Worldwide	Female	Goldman	0.0962631	0.671026		0.00590792	-0.295436		-0.00156909	0.508622			0.408538	0.904801		0.419261	-0.401877	0.437674	-0.988923
G231	England, United Kingdom	Worldwide	Female	Goldman	-0.0659229	0.833682		0.507484	-0.165889		-0.214442	0.525515			-0.0493046	-0.0628638		1.0492	-0.462003	-0.577401	-0.244294
G232	England, United Kingdom	Worldwide	Female	Goldman	0.8261	0.808267		0.883665	0.870488		1.52725	0.314347			0.0651562	0.794113		-1.14708	1.14137	-0.0134706	-0.368814
G233	England, United Kingdom	Worldwide	Female	Goldman	1.01532	0.848931		-0.119486	0.417073		0.946684	0.194403			0.63746	0.839757		1.25108	0.840741	0.437674	1.18519
G234	England, United Kingdom	Worldwide	Female	Goldman	-0.147016	-0.0660063		-0.87185	-1.00795		0.133896	0.378542			0.63746	0.751892		1.08325	-0.0812011	-0.126257	0.674663
G235	England, United Kingdom	Worldwide	Female	Goldman	-0.309202	-0.701379		-1.37343	-0.230662		-1.18205	-0.945908			-0.85053	-0.657384		-0.166902	-0.682468	-0.690187	-1.01881
G236	England, United Kingdom	Worldwide	Female	Goldman	0.55579	-0.681047		-0.24488	0.287526		0.288712	-0.386733			-0.278226	0.412981		1.20486	-0.121286	0.0993156	-0.206938
G237	England, United Kingdom	Worldwide	Female	Goldman	0.339542	0.964145		0.507484	-0.684077		-0.0402733	0.346444			0.0651562	0.509976		0.750041	-0.16137	0.55046	-0.441035
G238	England, United Kingdom	Worldwide	Female	Goldman	-0.687636	0.0746229		-0.87185			-0.93047	-0.548911			-0.392687	-0.0970972		-0.342021	-0.462003	-0.690187	-0.22188
G239	Germany	Worldwide	Female	Goldman	0.0422011	-0.586165		0.0686049	-0.522143		-0.466019	-0.618174			-0.106535	-0.106226		-0.441741	-0.401877		-0.144678
G240	Germany	Worldwide	Female	Goldman	1.33969	0.354187		0.507484	0.870488		1.33373	0.160616			0.980842	0.447214		-0.344453	0.700445	-0.239043	-0.832028
G241	Germany	Worldwide	Female	Goldman	-0.0794385	-0.0948098		0.193999	-0.50595		-0.543428	-0.425588			-0.392687	-0.0776983		0.883813	-0.261581	-1.14133	-0.545632
G242	Germany	Worldwide	Female	Goldman	1.85328	1.2471		1.25985	1.51822		2.48517	1.39215			0.866381	0.0843399		1.48457
G243	Germany	Worldwide	Female	Goldman	1.19102	1.12002		0.507484	0.967649		1.20794	0.914066			0.00792577	0.231544		-0.385801	1.00108	-0.408222	0.829068
G244	Germany	Worldwide	Female	Goldman	0.542275	0.389768		0.00590792			0.143572	-0.283683			-0.106535	0.0386954		0.623566	-0.34175	0.212102	0.46796
G245	Germany	Worldwide	Female	Goldman	-0.714667	0.374519		-0.621062	-0.198275		-0.717597	-1.11484			-0.85053	-1.03053		-0.77009	-0.331729	-1.08494	-0.802143
G246	Germany	Worldwide	Female	Goldman	2.01546	0.772686		1.13445	1.583		1.96267	0.459631			0.751921	-0.157576		0.375481	1.56226	0.0993156	0.520258
G247	Germany	Worldwide	Female	Goldman	0.501728	1.486		-0.24488	0.287526		0.482233	0.456252						0.45088	-0.181412		0.303594
G248	Germany	Worldwide	Female	Goldman	0.312511	1.41314		0.444787	0.384687		0.404825	1.27559			0.00792577	-0.0195014		0.34143	0.119221	-0.464615	0.246315
G249	Germany	Worldwide	Female	Goldman	0.380089	0.625279		0.883665	-0.0363415		0.801543	1.26207			0.465769	0.0318487		-0.188792	0.269538	0.324888	0.306084
G250	Germany	Worldwide	Female	Goldman	1.12344	0.806572		0.38209	1.03242		1.46919	0.963057			0.63746	0.385594		-0.731174	0.92091	0.945212	-0.371304
G251	Germany	Worldwide	Female	Goldman	0.704461	0.820127		-0.119486	-0.360209		0.753163	0.025468			0.351308	-0.559248		0.66005	0.620277	-0.239043	0.599951
G252	Germany	Worldwide	Female	Goldman	0.447666	0.352493		1.63603	0.157979		-0.582132	0.64377			0.294078	0.0192964		0.762202	-0.682468	-0.464615	1.0283
G253	Germany	Worldwide	Female	Goldman	0.258449	0.632057		0.131302	0.384687		0.424177	0.603225			0.408538	-0.123343		0.883813	0.56015	-0.239043	-0.234332
G254	Germany	Worldwide	Female	Goldman	1.79922	1.37248		1.88682	1.42106		1.87558	1.90571			0.751921	0.374183		2.30909	1.41194		1.23998
G255	Germany	Worldwide	Female	Goldman	2.25874	1.0963		1.13445	1.45345		1.91429	0.996844			1.43869	0.547632		1.82751	1.73262	0.776032	1.96469
G256	Germany	Worldwide	Female	Goldman	0.853131	0.542257		0.319393	-0.230662		0.869275	-0.273547			1.20976	0.290882		0.745177	0.479981	1.0016	1.39688
G257	Germany	Worldwide	Female	Goldman	0.745007	0.264388		1.38524	1.03242		0.462881	0.069391			-0.335457	-0.409762		1.42376	0.760572	-0.239043	0.819106
G258	Germany	Worldwide	Female	Goldman	-0.0794385	-0.121919		0.38209	-0.0363415		-0.175738	-0.467822			-0.392687	-0.7966		1.04191	-0.401877	-0.972153	-0.53318
G259	Germany	Worldwide	Female	Goldman	-0.390295	0.0678456		0.632878	-0.344016		0.22098	-0.513434			-0.335457	-1.08873		-0.244732	-0.321708	-0.351829	0.545162
G260	Germany	Worldwide	Female	Goldman	0.717976	1.00481		1.44794	0.838102		0.482233	0.964746			0.408538	0.533939		0.278193	0.540108	0.212102	-0.00770607
G261	Germany	Worldwide	Female	Goldman	0.866647	0.72355		1.76142	0.708555		1.56595	1.22153			0.980842	-0.0491704		1.94182	1.18146	0.888819	2.11411
G262	Germany	Worldwide	Female	Goldman	-0.971462	-0.104976		-0.182183	-0.943172		-0.853061	-0.0708249			-0.736069	-0.830834		-0.621725	-0.922974	-0.91576	-0.53318
G263	Germany	Worldwide	Female	Goldman	0.123294	0.748965		-0.119486	-0.360209		-0.504724	-0.903674			-0.736069	-0.585494		1.05893	-1.24365	-1.08494	0.355892
G264	Germany	Worldwide	Female	Goldman	-0.471388	0.479567		-0.558365	-1.00795		-0.214442	-0.216109			0.522999	-0.394928		-1.00358	-0.802721	-0.91576	-0.211919
G265	Germany	Worldwide	Female	Goldman							0.114543	0.623498			-0.0493046	-0.357271		0.922728	0.259517		1.3147
G266	Germany	Worldwide	Female	Goldman	0.150325	0.167811		0.0686049	-0.00395474		0.288712	0.947853			0.751921	0.362772		1.31675	-0.271602	0.776032	0.134247
G267	Germany	Worldwide	Female	Goldman	1.28563	0.708301		1.38524	1.38868		1.43049	1.55771			1.55315	0.952728		0.538439	1.13135	2.01668	0.380796
G268	Germany	Worldwide	Female	Goldman	0.0151701	0.318606		0.00590792	-0.198275		0.0951914	0.437669			-0.163765	-0.795459		1.11244	-0.181412	-0.126257	-0.246784
G269	Greenland	Worldwide	Female	Goldman	-1.5256	-0.492977		-0.182183	-1.88239		-1.65617	-0.65365			-1.19391	-1.30668		-0.0842066	-1.66454	-1.47969	-0.172072
G270	Hawaii, United States	Worldwide	Female	Goldman	-0.0118609	-0.108364		-0.119486	-0.246856		-0.117682	-1.01179			0.0651562	-0.240878		-1.54353	-0.00103222	-0.408222	-0.211919
G271	Hawaii, United States	Worldwide	Female	Goldman	-0.417326	-0.738654		-0.621062	-0.40879		-0.717597	-1.29898			-1.07945	-1.33521		-1.26383	-0.00103222	-1.19773	-0.695056
G272	Illinois, United States	Worldwide	Female	Goldman	1.42078	0.647306		1.07176	1.77732		1.74012	0.294074			0.522999	0.270342		-0.334724	1.68251	0.663246	1.58117
G273	Illinois, United States	Worldwide	Female	Goldman	0.799069	-0.171055		0.507484	0.692361		0.366121	-0.293819			0.179617	0.00217973		-0.872242	-0.16137	0.0429225	-0.0973604
G274	Illinois, United States	Worldwide	Female	Goldman	0.393604	-0.243911		1.13445	0.546621		-0.349907	0.177509			-0.106535	-0.488499		0.0398361	-0.0411167	-0.0134706	0.555124
G275	Illinois, United States	Worldwide	Female	Goldman	-0.241625	0.30844		1.07176	-0.279242		-0.349907	0.0203999			-0.278226	-0.350425		-1.37328	-0.00103222	-0.126257	0.913741
G276	Illinois, United States	Worldwide	Female	Goldman	0.8261	0.352493		0.131302	1.11339		1.17891	0.667421			1.72484	1.28365		0.472769	1.00108	1.56554	0.360873
G277	Illinois, United States	Worldwide	Female	Goldman	-0.0524074	0.142396		0.632878	0.157979		0.240332	0.505243			0.122387	-0.23289		-0.801708	-0.0812011	-0.0698637	0.316046
G278	Illinois, United States	Worldwide	Female	Goldman	-0.295687	-0.592942		-1.18533	0.25514		-0.446667	-0.974627			-1.02222	-1.34433		-0.573081	-0.281623	-0.91576	0.0719867
G279	Illinois, United States	Worldwide	Female	Goldman	0.609852	0.238973		0.570181	0.125592		1.1402	1.02387			1.55315	1.30761		0.0641582	1.08125	0.832426	0.834049
G280	Illinois, United States	Worldwide	Female	Goldman	0.0962631	-0.301518		0.00590792	0.417073		-0.311203	-0.540464			0.294078	-0.161		0.227116	0.600234	0.268495	1.03079
G281	Illinois, United States	Worldwide	Female	Goldman	1.29914	0.174588		-0.24488	0.157979		1.5853	0.856628			0.751921	0.260072		0.842465	1.13135	0.268495	1.3396
G282	Illinois, United States	Worldwide	Female	Goldman	1.75867	1.06411		1.69873	2.37647		1.75947	0.924202			1.20976	0.645768		0.640592	1.84285	0.888819	3.25472
G283	Illinois, United States	Worldwide	Female	Goldman	0.839616	0.782852		-0.056789	0.902875		0.917655	0.545787			0.980842	0.603547		0.788957	0.971015	0.55046	0.65474
G284	Illinois, United States	Worldwide	Female	Goldman	-0.768729	-0.908087		-0.432971	0.384687		-0.688568	-1.44258			-0.85053	-0.854797		-1.34166	-0.0611589	-0.859367	-0.981452
G285	Illinois, United States	Worldwide	Female	Goldman	0.393604	-0.267631		0.256696	0.546621		-0.117682	-0.21273			-0.0493046	-0.35613		0.375481	-0.321708	-0.577401	0.607422
G286	Illinois, United States	Worldwide	Female	Goldman	0.0422011	-0.872506		-0.182183	0.676168		-0.0886535	-1.38345			-0.964991	-0.956356		-0.753064	0.46996	-0.746581	-0.184524
G287	Illinois, United States	Worldwide	Female	Goldman	1.31266	0.176283		0.507484	1.42106		1.17891	0.351512			0.751921	0.632075		-0.089071	1.00108	0.719639	0.941136
G288	Indonesia	Worldwide	Female	Goldman	-1.83645	-0.381151		-0.746456	-1.55852		-1.2014	-0.293819			-0.0493046	-0.526156		-1.29301	-1.33384	-0.295436	0.0968907
G289	Italy	Worldwide	Female	Goldman	0.447666	1.2759		0.946362	0.3523
G290	Italy	Worldwide	Female	Goldman	0.528759	0.870957		0.131302	-0.489757		0.288712	0.956299			0.522999	0.0158731		0.477634	0.620277	0.212102	0.4057
G291	Italy	Worldwide	Female	Goldman	-0.201078	0.30844		0.131302	-0.586917		-0.65954	-0.494852			-0.507148	-0.529579		0.99083	-0.732573	-0.859367	-0.473411
G292	Italy	Worldwide	Female	Goldman							0.753163	1.31275			0.63746	0.441509		0.151718	0.660361	0.55046	0.206468
G293	Italy	Worldwide	Female	Goldman	0.772038	0.928564		-0.307577	0.287526		1.14988	0.738373			0.522999	-0.361836		-0.132851	1.22154	0.0429225	0.311065
G294	Italy	Worldwide	Female	Goldman	0.0151701	0.20678		-0.746456	-0.133502		0.462881	-0.285372			0.179617	0.281753		-0.45147	0.620277	0.155709	0.438075
G295	Italy	Worldwide	Female	Goldman	0.380089	0.704913		0.193999	-0.0525349		-0.678892	-0.361393			0.179617	0.371901		-0.0501557	-0.492067	-0.91576	0.799183
G296	Italy	Worldwide	Female	Goldman	-0.471388	0.0339591		-0.119486	-0.263049		-0.253146	-0.49992			-0.392687	-0.365259		0.893542	0.239474	-1.25412	-0.139697
G297	Italy	Worldwide	Female	Goldman	0.623368	-0.196469		0.632878	0.0932056		0.578994	0.184267			0.63746	0.218991		3.39872	0.139263	-0.408222	0.96604
G298	Italy	Worldwide	Female	Goldman	-1.64724	-0.950445		-1.62421	-1.75284		-1.04658	-0.820896			-0.621608	-0.825128		-0.687395	-0.932995	-1.02855	-0.441035
G299	Italy	Worldwide	Female	Goldman	0.772038	-0.387929		-0.746456	-0.230662		0.656402	-0.596212			0.122387	-0.372106		-1.22978	0.940952	-0.351829	0.418152
G300	Italy	Worldwide	Female	Goldman	-0.390295	0.820127		-0.370274	-0.894591		-0.775653	0.69614			0.522999	0.230403		-0.14258	-0.61232	0.719639	0.208959
G301	Italy	Worldwide	Female	Goldman	1.61	0.694747		0.00590792	0.967649		1.92396	0.483282			0.408538	0.0489654		0.015514	1.40192	0.55046	0.936155
G302	Italy	Worldwide	Female	Goldman	-0.741698	-0.242216		0.256696	-0.50595		-1.06593	-0.689127			-1.30837	-1.52007		0.606541	-0.742594	-0.464615	0.848991
G303	Italy	Worldwide	Female	Goldman	0.528759	1.34876		-0.056789	-0.829818		0.578994	1.62697			1.32422	0.2692		0.672211	-0.0210744	0.945212	1.32466
G304	Italy	Worldwide	Female	Goldman	0.258449	0.382991		-0.182183	-0.684077		0.104867	0.986708			1.15253	0.919635		0.956779	-0.271602	0.888819	1.2624
G305	Italy	Worldwide	Female	Goldman	0.920709	2.11459		0.319393	0.174173		0.917655	2.37028			1.03807	0.320551		2.10721	1.13135	0.437674	0.938645
G306	Italy	Worldwide	Female	Goldman	1.36672	1.13527		0.632878	0.676168		1.8272	0.778918			1.0953	0.561326		0.99083	0.880825	0.212102	0.535201
G307	Italy	Worldwide	Female	Goldman	0.0692321	-0.457396		0.131302	-0.684077		0.114543	0.214675			0.294078	0.303434		1.37998	0.0791367	-0.126257	1.23749
G308	Japan	Worldwide	Female	Goldman	-1.17419	0.418571		-0.24488	-1.38039		-0.969174	-0.0454847			0.0651562	-0.147306		-0.030698	-0.482045	-0.18265	0.233863
G309	Japan	Worldwide	Female	Goldman	-1.60669	0.406711		-0.370274	-1.05653		-1.24978	-0.21442			0.00792577	-0.135895		0.0860481	-0.872869	0.155709	0.704548
G310	Japan	Worldwide	Female	Goldman	-1.49857	0.0170158		-0.621062	-1.31562		-1.07561	-0.371529			-0.85053	-1.17887		-0.298241	-0.922974	-0.690187	-0.685094
G311	Japan	Worldwide	Female	Goldman	-2.33653	-1.85183		-1.875	-2.02813		-2.46896	-1.6605			-1.70899	-1.34548		-0.709284	-2.42614	-1.76166	-1.09103
G312	Japan	Worldwide	Female	Goldman	-1.60669	-0.496365		-0.683759	-0.862205		-1.32719	-0.440792			0.122387	-0.0640049		0.82544	-1.00314	-0.0134706	0.0196883
G313	Japan	Worldwide	Female	Goldman	-1.45802	-0.054146		-0.997243	-0.781238		-0.601484	-0.915499			-0.449917	-0.711017		0.735448	-0.462003	-0.91576	1.63845
G314	Japan	Worldwide	Female	Goldman	-1.03904	0.105121		0.131302	-0.748851		-1.06593	-0.216109			-0.85053	-1.08987		-0.0744778	-0.662425	-0.690187	0.380796
G315	Japan	Worldwide	Female	Goldman	0.474697	1.70626		1.25985	-0.182082		0.346769	1.05597			1.55315	1.34299		0.302515	-0.241539	1.33996	0.868914
G316	Japan	Worldwide	Female	Goldman	-1.877	-1.04872		-0.87185	-1.05653		-0.959498	-0.309023			-0.621608	-1.05107		-1.57272	-1.32382	-0.91576	-1.21057
G317	Japan	Worldwide	Female	Goldman	0.55579	-0.398094		-0.621062	-0.101115		-0.00156909	-0.163739			0.122387	0.0660821		0.57249	-2.20568	0.437674	1.98212
G318	Japan	Worldwide	Female	Goldman	-0.552481	1.33181		0.131302	-0.344016		-0.214442	1.40229			1.55315	1.46166		1.07839	-0.462003	0.888819	0.507806
G319	Japan	Worldwide	Female	Goldman	-0.957946	-0.484505		-0.621062	-1.33181		-0.93047	-0.124884			-0.392687	-0.462254		-0.230139	-0.862848	-0.577401	-0.386247
G320	Japan	Worldwide	Female	Goldman	-0.228109	0.735411		0.38209	0.25514		-0.378935	0.422465			0.980842	0.466613		-2.52858	-0.141328	-0.239043	-0.082418
G321	Japan	Worldwide	Female	Goldman	-0.174047	1.10139		1.82412	-0.45737		-0.495047	0.881968			1.32422	1.46623		0.927593	-0.993122	1.50914	1.11546
G322	Japan	Worldwide	Female	Goldman	-0.363264	1.55377		1.82412	-0.00395474		-0.0983296	2.16249			1.43869	1.32815		1.61348	-0.16137	1.56554	1.82025
G323	Japan	Worldwide	Female	Goldman	-0.849822	-0.328627		-0.119486	-1.46136		-1.04658	-0.682369			-0.392687	-0.787471		0.713558	-1.24365	-0.577401	-1.12839
G324	Japan	Worldwide	Female	Goldman	-0.876853	-0.74882		-0.24488	-1.44517		-0.891765	0.133586			0.294078	0.0740699		0.168743	-1.6946	0.324888	-0.40617
G325	Japan	Worldwide	Female	Goldman	-1.2688	-0.362514		-0.997243	-2.17387		-1.21107	-0.503298			-0.278226	-0.716722		0.290354	-1.04323	-0.690187	-0.28414
G326	Japan	Worldwide	Female	Goldman	-1.71481	-1.44349		-1.74961	-1.73665		-1.91743	-1.17228			-1.59452	-1.02254		-1.01331	-1.91506	-1.3669	-0.732412
G327	Japan	Worldwide	Female	Goldman	-0.998493	0.0119328		-0.495668	-0.813624		-1.09496	0.251841			0.122387	-0.18154		-0.468496	-1.44407	-0.408222	-0.294102
G328	Japan	Worldwide	Female	Goldman	-1.51208	-1.19273		-1.49882	-1.62329		-1.11431	-0.760079			-0.163765	-0.157576		-1.14222	-1.60441	-0.577401	-1.0985
G329	Japan	Worldwide	Female	Goldman	-2.06622	-1.64512		-1.62421	-2.65967		-2.24641	-0.729671			-1.53729	-1.3546		-0.371207	-2.31591	-1.47969	-0.926663
G330	Japan	Worldwide	Female	Goldman	-1.30935	-0.735266		-0.997243	-0.473563		-0.872413	-0.763458						0.470337	-0.462003	-0.802974	0.978492
G331	Japan	Worldwide	Female	Goldman	-0.471388	-0.0168708		0.131302	-0.00395474		-0.959498	-1.12836			-0.392687	-0.562672		0.436286	-0.52213	-1.02855	0.537691
G332	Japan	Worldwide	Female	Goldman	-0.092954	0.632057		-0.307577	0.125592		-0.0693014	0.0913526			0.0651562	-0.731557		-0.14258	-0.211476	-1.02855	-0.610382
G333	Japan	Worldwide	Female	Goldman	-0.674121	-1.27914		-1.62421	-1.16988		-1.01755	-0.716156			-0.85053	-0.947227		0.100641	-1.08331	-0.577401	-0.388737
G334	Japan	Worldwide	Female	Goldman	-0.52545	-0.74882		-0.495668	-0.959365		-0.97885	-0.49992			-0.621608	-0.834257		-1.02061	-1.07329	-0.464615	0.455508
G335	Japan	Worldwide	Female	Goldman				-0.997243	-1.3642		-1.57876	-0.859751			-1.65176	-0.91984		-0.278783	-1.47414	-1.25412	0.109343
G336	Japan	Worldwide	Female	Goldman	-0.930915	-0.04398		-0.370274	-0.424983		-0.93047	-1.09119			-1.02222	-1.23365		0.360888	-0.832784	-1.59248	0.77926
G337	Japan	Worldwide	Female	Goldman	-1.76888	-1.0538		-0.621062	-0.813624		-1.41427	-0.371529			-0.392687	-0.907288		0.212523
G338	Japan	Worldwide	Female	Goldman	-1.76888	-0.29474		-0.87185			-1.38524	-0.773594			-0.449917	-0.287663		-1.04006	-0.802721	-0.91576	-0.0425716
G339	Japan	Worldwide	Female	Goldman	-1.20123	-0.342182		0.00590792	-0.149695		-0.872413	-0.410384			0.179617	0.349078		-0.709284	-0.602299	-0.690187	0.669682
G340	Japan	Worldwide	Female	Goldman	-1.01201	0.130536		0.131302	-0.570724		-0.872413	-0.205973			0.294078	0.155089		1.01272	-0.572235	-0.464615	1.22006
G341	Japan	Worldwide	Female	Goldman	-2.03919	0.00515549		-0.87185	-1.20227		-1.69488	-0.805692			-0.621608	-0.0503115		-0.998717	-1.16348	-0.239043	-0.744864
G342	Japan	Worldwide	Female	Goldman	-2.20137	-0.85048		-0.997243	-1.29943		-1.14334	-0.273547			-0.278226	-0.33559		-0.580377	-0.963059	-1.59248	1.51144
G343	Japan	Worldwide	Female	Goldman	-1.877	0.420266		0.632878	-1.33181		-1.47233	-0.658718			0.236847	-0.22262		-0.145012	-1.54428	-0.126257	0.995924
G344	Japan	Worldwide	Female	Goldman	-1.49857	-1.15546		-1.62421	-1.10511		-1.47233	-1.90715			-1.65176	-1.77453		-0.504979	-1.38395	-2.49477	-0.259236
G345	Kentucky, United States	Worldwide	Female	Goldman	-0.538966	-0.826759		-0.934547	-0.101115		-0.795005	-0.511745			-0.278226	-0.653961		-1.15438		-0.239043
G346	Kentucky, United States	Worldwide	Female	Goldman	0.40712	-0.230356		-1.24803	0.0932056		-0.156386	-1.37838			-1.13668	-0.973473		-0.200953	0.0490733	-0.577401	0.129266
G347	Kentucky, United States	Worldwide	Female	Goldman	-0.417326	-1.25542		-1.8123	-0.522143		-0.969174	-1.11315			-1.25114	-1.29184		-1.38544	-0.201454	-1.25412	-1.30022
G348	Kentucky, United States	Worldwide	Female	Goldman	-0.0388919	0.503288		-1.12264	-0.910785		-0.5144	-0.128263			-0.564378	-0.789753		-0.42958	-0.742594	-0.521008	-0.861913
G349	Kentucky, United States	Worldwide	Female	Goldman	0.312511	-0.455702		-1.31073	-0.101115		-0.775653	-0.935772			-1.25114	-1.08188		-0.480657	-0.602299	-0.690187	-1.18815
G350	Kentucky, United States	Worldwide	Female	Goldman	0.28548	0.196615		-0.24488	0.433267		0.153248	-0.488094			0.522999	0.491718		-1.72595	0.439897	0.437674	0.258767
G351	Kentucky, United States	Worldwide	Female	Goldman	-0.187562	-1.41469		-1.875	-0.813624		-0.253146	-1.08274			-1.25114	-1.57826		-2.25617	-0.772658	-0.972153	-1.06363
G352	Kentucky, United States	Worldwide	Female	Goldman	0.190872	-0.923336		-1.8123	-0.55453		-0.804681	-1.5186			-1.3656	-1.40025		-0.816302	-0.822763	-1.31051	-0.0624948
G353	Kentucky, United States	Worldwide	Female	Goldman	1.0829	-0.103281		-0.621062	0.206559		1.15956	-0.13671			-0.163765	0.126561		-1.01088	0.339685	0.324888	-0.124755
G354	Kentucky, United States	Worldwide	Female	Goldman	0.745007	-1.11649		-0.997243	0.319913		0.12422	-1.80579			-2.1096	-1.33521		-0.896565	0.209411	-1.59248	-0.082418
G355	Kentucky, United States	Worldwide	Female	Goldman	1.12344	0.0712343		-0.056789	0.919069		0.31774	-0.477958			-0.392687	-0.373247		0.409532	0.74053	0.0993156	0.350911
G356	Kentucky, United States	Worldwide	Female	Goldman	-0.322718	0.491428		-0.24488	-0.101115		-0.775653	-0.359704			-0.220996	-0.431444		-0.424716	-0.462003	-0.295436	0.679644
G357	Kentucky, United States	Worldwide	Female	Goldman	1.79922	0.650694		-0.307577	1.98783		1.43049	0.860006			0.465769	0.715376		-0.388233	1.7226	0.776032	0.34593
G358	Kentucky, United States	Worldwide	Female	Goldman	0.326027	-0.794567		-1.18533	0.44946		0.0371351	-1.10471			-0.736069	-0.732698		-0.998717	0.0290311	0.0993156	0.0545539
G359	Kentucky, United States	Worldwide	Female	Goldman	-0.363264	-1.04533		-0.683759	-0.60311		-1.09496	-1.28716			-1.25114	-1.31352		-1.24194	-0.642383	-0.464615	-0.590459
G360	Kentucky, United States	Worldwide	Female	Goldman	-0.0388919	0.0712343		-0.495668	0.481847		-0.601484	-1.28885			-0.7933	-0.86849		-0.237436	-0.311687	-0.746581	-0.443526
G361	Kentucky, United States	Worldwide	Female	Goldman	-0.768729	-0.894532		-1.31073	-0.40879		-0.949822	-1.32263			-1.25114	-1.16404		-1.34896	-0.852827	-0.91576	-0.124755
G362	Kentucky, United States	Worldwide	Female	Goldman	0.271965	0.0627626		-0.370274	0.967649		0.675754	-0.52526			-0.106535	-0.224902		-1.23464	0.630298	-0.239043	-0.164601
G363	Kentucky, United States	Worldwide	Female	Goldman	0.0827476	-0.155806		-0.370274	-0.60311		-0.320879	-0.243139			-0.278226	-0.471383		-1.3149	-0.201454	-0.18265	-0.869384
G364	Kentucky, United States	Worldwide	Female	Goldman	0.366573	-1.49771		-1.43612	0.368493		0.73381	-0.682369			-1.76622	-1.32722		-1.59947	0.74053	-0.972153	-1.28528
G365	Kentucky, United States	Worldwide	Female	Goldman	-0.390295	-1.52821		-0.997243	0.0770122		-0.795005	-1.77031			-1.65176	-1.62619		-1.30274	-0.441961	-0.859367	-1.38988
G366	Kentucky, United States	Worldwide	Female	Goldman	1.10993	1.14035		-0.558365	1.11339		1.02409	0.0947313			0.866381	0.782702		0.657617	1.24159	0.663246	-0.261727
G367	Kentucky, United States	Worldwide	Female	Goldman	0.474697	-0.504837		-0.119486	-0.910785		0.501585	-0.770215				-0.183822		-1.24437	-0.0210744	-0.0134706	-0.582988
G368	Kentucky, United States	Worldwide	Female	Goldman	-0.687636	-0.926725		-0.495668	-0.765044		-0.61116	-0.349568			-0.621608	-0.599187		-1.40733	-0.872869	-0.464615	-0.550613
G369	Kentucky, United States	Worldwide	Female	Goldman	0.40712	-0.362514		-0.495668	0.028432		-0.117682	-0.518502			0.294078	-0.255712		-0.789547	-0.271602	-0.239043	0.410681
G370	Kentucky, United States	Worldwide	Female	Goldman	0.636883	-1.1148		-0.934547	-0.101115		0.482233	-0.891849			0.00792577	0.00446196		-0.835759	-0.07118	-0.295436	-0.78222
G371	Kentucky, United States	Worldwide	Female	Goldman	-0.0118609	0.155951		-1.24803	-0.263049		0.12422	-0.128263			-0.0493046	-0.629997		-0.110961	-0.301665	0.0429225	-0.321496
G372	Kentucky, United States	Worldwide	Female	Goldman	0.123294	0.386379		-0.621062	-0.0363415		-0.688568	-0.23807			-0.106535	0.323974		-0.852785	-0.0411167	0.324888	-0.590459
G373	Kentucky, United States	Worldwide	Female	Goldman	0.271965	-0.914864		-0.87185	-0.133502		-0.233794	-1.11315			-0.736069	-1.05677		-1.69433	-0.231518	-0.521008	-1.27283
G374	Kentucky, United States	Worldwide	Female	Goldman	1.15047	0.533786		0.695574	1.19436		1.00474	0.463009			0.809151	0.323974		0.346295	1.09127	0.606853	-0.416131
G375	Madagascar	Worldwide	Female	Goldman	-1.66075	-0.960611		-1.43612	-0.619304		-1.54974	-1.79227			-1.3656	-1.6376		-1.27599	0.00898889	-1.31051	-1.09103
G376	Madagascar	Worldwide	Female	Goldman	-0.633574	-0.777624		0.131302	-0.45737		-0.436991	-0.967869			-0.507148	-0.270547		-0.828463	-0.201454	0.324888	0.223901
G377	Madagascar	Worldwide	Female	Goldman	0.717976	-0.416732		1.38524	0.676168		0.443529	-0.116437			-0.0493046	-0.23289		2.5742	1.33178	-0.0134706	3.27962
G378	New Jersey, United States	Worldwide	Female	Goldman	1.23157	0.279637		-0.495668	1.0972		1.39178	-0.474579			-0.0493046	-0.143883		0.144421	0.83072	-0.351829	0.848991
G379	New Jersey, United States	Worldwide	Female	Goldman	1.63703	0.567672		0.444787	1.68016		1.70142	1.15564			0.866381	0.819217		0.930025	1.28167	0.945212	0.911251
G380	New Jersey, United States	Worldwide	Female	Goldman	0.853131	-0.0151764		-0.307577	1.51822		0.811219	-0.0252125			-0.335457	-0.420032		0.436286	1.26163	0.324888	0.316046
G381	New Jersey, United States	Worldwide	Female	Goldman	0.772038	0.00346117		0.444787	1.29152		0.966036	1.07455			1.20976	1.03146		0.290354	0.940952	1.11439	1.51393
G382	New Jersey, United States	Worldwide	Female	Goldman	1.09641	0.0576796		0.00590792	1.21055		0.782191	0.498486			-0.163765	-0.445137		0.336566	0.960994	-0.126257	0.78175
G383	New Jersey, United States	Worldwide	Female	Goldman	1.19102	0.127147		0.131302	1.59919		0.985388	0.640391			0.0651562	-0.0697105		0.015514	0.960994	-0.0134706	1.40186
G384	New Jersey, United States	Worldwide	Female	Goldman	0.650399	0.166117		0.38209	1.06481		0.433853	0.381921			-1.07945	-1.54289		0.993262	0.720488
G385	New Jersey, United States	Worldwide	Female	Goldman	0.596337	0.931953		0.131302	0.870488		1.41113	0.611672			-0.621608	-0.753238		0.212523	0.780614	0.888819	0.0445923
G386	New Jersey, United States	Worldwide	Female	Goldman	0.0422011	-0.543807		-0.997243	0.838102		0.0661632	-1.17904			-1.99514	-1.94		-0.47336	0.0590944		-0.829537
G387	New Jersey, United States	Worldwide	Female	Goldman	0.0692321	-0.78779		-1.875	0.190366		-0.0886535	-1.3277			-1.3656	-1.45046		-0.536598	-0.52213	-1.81805	-0.707508
G388	New Jersey, United States	Worldwide	Female	Goldman	0.447666	0.330466		0.193999	1.04862										1.00108	1.0016	0.507806
G389	New Mexico, United States	Worldwide	Female	Goldman	-0.701152	-1.12496		-1.24803	-0.748851		-1.13367	-1.27702			-0.449917	-0.855938		-0.658208	-0.742594	-1.02855	0.537691
G390	New Mexico, United States	Worldwide	Female	Goldman	-0.687636	-0.586165		-0.370274	-0.198275		-0.485371	-0.280304			-0.507148	-1.04308		0.00578516	-0.331729	-0.126257	0.283671
G391	New Mexico, United States	Worldwide	Female	Goldman	-1.48505	-1.38928		-2.25118	-1.20227		-0.97885	-2.05919			-1.76622	-1.59994		-1.20789	-0.782679	-1.59248	-0.0923796
G392	New Mexico, United States	Worldwide	Female	Goldman	-1.03904	-1.8603		-1.875	-0.424983		-0.833709	-1.29391			-1.53729	-1.68895		-1.5338	-0.52213	-1.47969	-0.291611
G393	New Mexico, United States	Worldwide	Female	Goldman	-0.552481	-1.52821		-1.875			-0.678892	-1.43413			-1.76622	-1.90919		-0.444174	-0.642383	-1.93084	-0.00272528
G394	New Mexico, United States	Worldwide	Female	Goldman	-0.471388	-0.747126		-1.24803	-0.424983		-0.572456	-0.719535			-0.621608	-0.954074		-0.393097	-0.0411167	-1.02855	2.52752
G395	New Mexico, United States	Worldwide	Female	Goldman	-0.998493	-1.0843		-0.809153	-0.959365		-1.21107	-1.59969			-0.678839	-1.05221		-0.349317	-0.752615	-0.91576	0.293632
G396	New Mexico, United States	Worldwide	Female	Goldman	-0.106469	-0.98772		-1.49882	-0.0687283		0.00810696	-1.44089			-0.736069	-0.863926		-1.01818	-0.321708	-0.690187	0.460489
G397	New Mexico, United States	Worldwide	Female	Goldman	0.00165458	-0.935196		-1.875	-0.133502		-0.0112451	-1.12498			-0.85053	-1.53947		-0.103664	-0.542172	-1.93084	-0.311535
G398	New Mexico, United States	Worldwide	Female	Goldman	0.380089	-0.1575		-0.809153	0.676168		-0.0789775	-1.01179			-0.392687	-0.689335		-1.15681	0.600234	-0.802974	0.495354
G399	New Mexico, United States	Worldwide	Female	Goldman	-1.39044	-0.791178		-1.49882	-0.878398		-1.51103	-0.501609			0.122387	-0.639126		-1.21762	-1.45409	-0.126257	0.433094
G400	New Mexico, United States	Worldwide	Female	Goldman	-0.349749	-1.26898		-1.49882	-0.700271		-0.475695	-1.52367			-0.0493046	-0.267123		-0.777386	-0.70251	-0.351829	0.348421
G401	New Mexico, United States	Worldwide	Female	Goldman	-0.498419	-0.399789		0.256696			-0.591808	-0.851304			0.00792577	-0.661949		-0.0477234	-0.361792	-0.408222	0.276199
G402	New Mexico, United States	Worldwide	Female	Goldman	-0.687636	-1.15885		-0.370274	-0.198275		-0.949822	-0.996588			-0.85053	-1.01341		-1.06682	-0.852827	-0.91576	0.0296499
G403	New Mexico, United States	Worldwide	Female	Goldman	0.163841	-0.591248		-0.495668	0.983842		0.288712	-0.281994			-0.220996	-0.289945		0.207659	0.19939	-0.126257	-0.261727
G404	New Mexico, United States	Worldwide	Female	Goldman	-0.565997	-1.1419		-0.621062	0.3523		-0.504724	-0.881712			-0.85053	-1.59766		-0.607132	0.0590944	-1.14133	-0.169582
G405	New Mexico, United States	Worldwide	Female	Goldman	0.326027	-0.735266		-0.370274	0.222753		-0.0402733	-0.743186			-1.25114	-1.56001		-1.56542	-0.361792	-1.47969	-0.211919
G406	New Mexico, United States	Worldwide	Female	Goldman	-0.620059	-1.41977		-1.12264	-0.198275		-0.891765	-0.780352			-0.7933	-1.16746		-0.70442	-0.321708	-0.746581	-0.59295
G407	New Mexico, United States	Worldwide	Female	Goldman	-0.565997	-0.423509		-0.495668	-0.878398		-0.543428	-1.11822			-0.621608	-0.825128		-0.273919	-0.912953	-0.690187	0.164131
G408	New Mexico, United States	Worldwide	Female	Goldman	0.13681	-0.92503		0.256696	0.30372		-0.233794	-0.815828			-0.507148	-0.667654		0.0860481	0.540108	-0.239043	-0.311535
G409	New Mexico, United States	Worldwide	Female	Goldman	-0.0659229	-0.757292		-0.746456	-0.198275		-0.398287	-1.24661			-1.07945	-1.30097		-0.12069	-0.371813	-0.802974	0.938645
G410	New Mexico, United States	Worldwide	Female	Goldman	1.29914	-0.504837		-0.182183	1.11339		0.617698	-0.648582			-0.106535	-0.556966		-1.17627	0.540108	-0.239043	-0.169582
G411	New Mexico, United States	Worldwide	Female	Goldman	0.0422011	0.0678456		-0.621062	0.643781		0.366121	-0.118127			0.351308	-0.149588		-0.162037	0.459939	-0.126257	0.555124
G412	New Mexico, United States	Worldwide	Female	Goldman	-0.363264	-0.460785		-0.307577	0.319913		0.298388	0.0997993			-0.220996	-0.385799		-0.947641	0.169327	-0.464615	-0.286631
G413	New Mexico, United States	Worldwide	Female	Goldman	-0.092954	-0.874201		-0.24488	0.676168		0.230656	-0.209352			-0.90776	-0.598046		-0.551191	-0.181412	-0.464615	0.0246691
G414	New Mexico, United States	Worldwide	Female	Goldman	-0.822791	-1.22493		-0.746456	-0.55453		-1.06593	-1.42906			-1.30837	-1.69009		-2.07375	-0.922974	-1.59248	-0.814595
G415	New Mexico, United States	Worldwide	Female	Goldman	-0.498419	-0.919947		-0.307577	-0.165889		-0.669216	-0.945908			-1.07945	-1.6125		-0.502547	-0.241539	-1.14133	0.00972671
G416	New Mexico, United States	Worldwide	Female	Goldman	0.258449	-0.565833		0.319393	0.028432		-0.175738	-0.280304			-0.0493046	-0.67336		0.278193	0.1092	-0.577401	2.06929
G417	New Mexico, United States	Worldwide	Female	Goldman	-0.322718	-1.46891		-0.24488	-0.0201481		-0.688568	-1.54901			-0.90776	-1.28386		0.487363	-0.301665	-0.690187	0.203978
G418	New Mexico, United States	Worldwide	Female	Goldman	-0.498419	0.237278		1.63603	0.0770122		-0.349907	0.135276			0.408538	-0.131331		0.0909125	0.0991789	0.268495	0.801673
G419	New Mexico, United States	Worldwide	Female	Goldman	0.880162	0.0373477		0.00590792	0.44946		0.58867	0.341376			0.294078	-0.00923141		0.0665904	0.399812	0.324888	1.22255
G420	New Mexico, United States	Worldwide	Female	Goldman	0.461182	-0.470951		0.256696	0.417073		0.327417	-0.0910971			0.408538	0.0569532		-0.760361	0.239474	-0.0134706	0.741904
G421	New Mexico, United States	Worldwide	Female	Goldman	0.853131	0.0288761		-0.24488	0.546621		0.791867	-0.113059			0.0651562	-0.441714		-0.801708	1.18146	-0.351829	0.59497
G422	New Mexico, United States	Worldwide	Female	Goldman	0.150325	0.0170158		0.256696	0.902875		0.520937	-0.795556			-0.278226	-0.228325		-0.293377	0.92091	-0.577401	0.46547
G423	New Mexico, United States	Worldwide	Female	Goldman	-0.511935	-0.765764		0.256696	-0.392596		-0.0693014	-0.675612			0.751921	-0.0594404		0.000920741	0.0390522	0.324888	0.717
G424	New Mexico, United States	Worldwide	Female	Goldman	0.528759	-0.272714		-0.119486	0.222753		0.211304	-1.15877			-0.163765	-0.627715		0.0519971	0.319643	-0.351829	-0.234332
G425	New Mexico, United States	Worldwide	Female	Goldman	0.474697	0.118675		0.820968	0.757135		1.17891	-0.278615			0.408538	-0.311627		0.849762	1.27165	0.663246	0.233863
G426	New Mexico, United States	Worldwide	Female	Goldman	0.0692321	-0.652244		-0.87185	-0.133502		0.559642	-0.86313			-0.278226	-0.692759		-0.378504	0.0590944	-0.239043	0.40321
G427	New Mexico, United States	Worldwide	Female	Goldman	0.67743	-0.86234		-0.24488	1.11339		1.11118	-0.243139			0.522999	-0.141601		0.421693	1.2015	0.663246	2.95587
G428	New Mexico, United States	Worldwide	Female	Goldman	0.434151	-0.567527		0.507484			0.888627	-1.1064			-0.392687	-1.05221		-0.72631	0.770593	-0.577401	0.729452
G429	New Mexico, United States	Worldwide	Female	Goldman	0.8261	0.0847889		0.883665	1.21055		1.04344	0.765403			0.58023	-0.159858		0.886245	1.11131	0.606853	1.27236
G430	New Mexico, United States	Worldwide	Female	Goldman	-0.903884	-1.36386		-1.875	-0.230662		-0.795005	-0.993209			-0.278226	-1.24392		-0.157173	-0.43194	-0.690187	0.15666
G431	Ohio, United States	Worldwide	Female	Goldman	1.1775	-0.240522		-0.558365	1.0972		0.811219	-0.540464			-0.621608	-0.914135		-0.0866388		-0.91576
G432	Ohio, United States	Worldwide	Female	Goldman	0.988286	-0.335404		-0.370274	1.38868		0.946684	0.109935			-0.0493046	-0.385799		-0.0817744	0.680403	0.212102	0.821597
G433	Ohio, United States	Worldwide	Female	Goldman	0.271965	0.188143		0.193999	1.00004		-0.233794	0.48835			-0.106535	0.0729288		0.730584	0.129242	0.0993156	0.525239
G434	Ohio, United States	Worldwide	Female	Goldman	0.663914	0.205086		0.256696	-0.214469		0.520937	-0.364772			0.294078	0.0204376		0.621134	0.550129	-0.0134706	0.34095
G435	Ohio, United States	Worldwide	Female	Goldman	0.366573	0.679498		0.507484	-0.441176		0.114543	0.792432			0.58023	0.313704		0.312244	-0.642383	0.437674	0.90876
G436	Ohio, United States	Worldwide	Female	Goldman	1.06938	0.66086		0.946362	0.25514		0.985388	0.15048			1.38145	0.828346		2.25801	0.720488	0.663246	0.682134
G437	Ohio, United States	Worldwide	Female	Goldman	0.934224	-0.332016		-0.307577	1.14578		0.424177	0.327861			-0.163765	-0.0913916		-0.366343	1.17144	0.437674	-0.266707
G438	Ohio, United States	Worldwide	Female	Goldman	-0.092954	0.474484		-0.182183	0.854295		-0.0789775	-0.572562			-0.621608	-0.461113		-0.0161047	-0.141328	-0.18265	-0.299083
G439	Ohio, United States	Worldwide	Female	Goldman	-0.187562	-0.293046		-0.119486	-0.943172		-0.553104	-0.0556208			0.522999	0.123138		-0.110961	-1.3639	0.381281	-0.271688
G440	Ohio, United States	Worldwide	Female	Goldman	0.650399	0.0610683		0.758271	2.14977		0.937007	1.02725			0.294078	0.828346		-0.26419	1.00108	1.11439	0.0321403
G441	Ohio, United States	Worldwide	Female	Goldman	0.447666	0.57445		-0.558365	-0.360209		0.937007	0.550856			0.236847	0.0535299		0.769499	0.580192	0.437674	0.0869291
G442	Ohio, United States	Worldwide	Female	Goldman	-2.0527	0.0983435		-0.495668	-2.23864		-2.40123	-0.73136			-0.7933	-1.0659		1.12703	-1.84492	-0.351829	0.821597
G443	Ohio, United States	Worldwide	Female	Goldman	0.501728	0.959062		1.00906	0.125592		0.888627	0.457941			1.0953	0.77015		0.684372	0.299601	1.0016	1.92235
G444	Ohio, United States	Worldwide	Female	Goldman	-0.484904	1.92991		1.38524	1.16197		1.41113	1.76719			1.78207	1.34185		2.061	1.32175	1.11439	1.09554
G445	Ohio, United States	Worldwide	Female	Goldman	1.10993	1.19118		0.632878	-0.619304		1.09182	0.758645			1.20976	1.02348		0.961644	-0.201454	0.324888	0.0993811
G446	Ohio, United States	Worldwide	Female	Goldman	1.36672	0.996337		0.38209	0.368493		0.656402	0.61674			0.522999	0.0375543		1.95885	0.56015	-0.0134706	0.694586
G447	Ohio, United States	Worldwide	Female	Goldman	-1.01201	0.532091		0.758271	-1.52613		-1.76261	-0.0691356			0.294078	-0.0913916		1.53078	-1.30378	0.212102	-0.117284
G448	Ohio, United States	Worldwide	Female	Goldman	1.06938	0.533786		-1.12264	0.659974		1.18858	0.883657			0.179617	0.1665		0.151718	0.640319	0.606853	-0.553103
G449	Ohio, United States	Worldwide	Female	Goldman	2.06953	1.9045		1.51063	0.3523		1.41113	1.7655			2.29714	1.99342		1.93939	1.28167	2.01668	1.12792
G450	Ohio, United States	Worldwide	Female	Goldman	0.609852	1.25387		1.25985	-0.279242		0.1726	1.4327			1.43869	0.928764		0.90327	-0.622341	0.945212	2.12158
G451	Ohio, United States	Worldwide	Female	Goldman	0.569306	-0.29474		-0.432971	-0.327823		-0.0209212	-0.788798			-0.335457	-0.537567		2.18018	0.0490733	-0.351829	0.998415
G452	Ohio, United States	Worldwide	Female	Goldman	1.50188	1.97566		1.57333			1.41113	1.26714			0.408538	0.968703		1.89561	1.7226	1.79111	0.824087
G453	Ohio, United States	Worldwide	Female	Goldman	0.0692321	-0.149028		1.13445	0.514234		-0.330555	0.506932			0.980842	0.748468		0.45088	0.680403	1.62193	1.42925
G454	Ohio, United States	Worldwide	Female	Goldman	0.515244	0.135619		0.131302	0.708555		0.743487	0.167373			-0.335457	-0.00809029		0.134692	0.580192	0.55046	0.141718
G455	Ohio, United States	Worldwide	Female	Goldman	0.461182	1.19288		0.444787	-0.765044		0.211304	0.351512			0.809151	0.112868		-0.337156	-1.22361	-0.0134706	-0.00770607
G456	Ohio, United States	Worldwide	Female	Goldman	-0.79576	-0.462479		-0.809153	-1.76903		-0.388611	-0.233002			-0.678839	-0.538708		-0.916022	-1.61443	-0.351829	-0.0799276
G457	Ohio, United States	Worldwide	Female	Goldman	-0.687636	0.288108		1.25985	-0.991752		-0.233794	-0.364772			0.866381	0.484871		2.15586	-0.52213	0.55046	0.736923
G458	Ohio, United States	Worldwide	Female	Goldman	0.582821	0.613419		0.00590792	0.0122386		-0.117682	0.983329			0.294078	0.0729288		0.261167	-0.502088	0.437674	0.567576
G459	Papua New Guinea	Worldwide	Female	Goldman	0.785554	-1.30625		-0.809153	0.514234		-0.108006	-1.48312			-1.65176	-1.73802		-1.52407	0.479981	-1.59248	1.0034
G460	Peru	Worldwide	Female	Goldman	0.231418	0.77438		0.38209	0.319913		0.133896	1.07455			0.751921	0.129985		1.5697	0.620277	0.437674	1.18021
G461	Peru	Worldwide	Female	Goldman	-0.579512	0.0271818		-0.119486	-0.45737		-0.698244	0.400503			0.0651562	-0.382376		-0.324995	-0.201454	-0.464615	0.440566
G462	Peru	Worldwide	Female	Goldman	0.0962631	-0.213413		0.131302	-0.133502		-0.466019	-0.0302806			-0.163765	-0.472524		0.100641	-0.462003	-0.18265	0.435585
G463	Peru	Worldwide	Female	Goldman	-0.998493	-0.645466		-0.558365	-0.829818		-1.14334	-0.932393			-1.19391	-1.19941		-0.390665	-0.321708	-1.02855	-1.16574
G464	Peru	Worldwide	Female	Goldman	-1.47154	-1.22832		-1.49882	-1.75284		-2.20771	-1.65206			-1.30837	-1.40938		-1.13492	-2.41612	-1.02855	-1.16325
G465	Peru	Worldwide	Female	Goldman	-1.93106	-1.57735		-0.621062	-1.65568		-2.4109	-1.30067			-0.85053	-1.05449		-0.349317	-1.58437	-0.690187	-0.114793
G466	Peru	Worldwide	Female	Goldman	-1.2688	-1.06566		-0.370274	-1.00795		-1.09496	-0.434035			-0.278226	-0.721287		-0.56092	-0.70251	-0.239043	0.238843
G467	Peru	Worldwide	Female	Goldman	0.393604	0.754048		0.00590792	-0.230662		0.346769	0.469767			1.20976	0.246378		0.48493	-0.291644	0.55046	0.4057
G468	Peru	Worldwide	Female	Goldman	-0.363264	-0.54889		-0.24488	-0.165889		0.0468111	-0.18739			0.408538	-0.358412		-0.441741	0.159306	-0.0134706	0.0147075
G469	Peru	Worldwide	Female	Goldman	-1.90403	-1.06397		-0.997243	-1.55852		-1.49168	-0.852994			-1.07945	-1.12068		-1.25167	-1.26369	-0.91576	-1.36746
G470	Philippine Islands	Worldwide	Female	Goldman	-1.01201	-1.88741		-0.746456	-0.165889		-0.0402733	-1.44596			-0.278226	-0.57066		-0.522004	0.359728	-0.577401	0.679644
G471	Philippine Islands	Worldwide	Female	Goldman	-0.714667	0.428737		-1.24803	-0.133502		0.017783	0.113314			0.351308	0.0729288		-0.908726	-0.301665	-1.14133	-0.0799276
G472	Philippine Islands	Worldwide	Female	Goldman	-1.20123	-1.71459		-2.00039	-1.16988		-1.36589	-1.75173			-1.88068	-2.0678		-1.94485	-1.01316	-2.2128	-0.09487
G473	Philippine Islands	Worldwide	Female	Goldman	-2.09325	-1.8315		-2.75276	-1.81761		-1.89807	-1.81761			-2.91082	-2.78899		-2.16131	-1.28373	-3.39706	-1.59658
G474	Philippine Islands	Worldwide	Female	Goldman	-2.0527	-1.82302		-2.62736	-1.62329		-2.12062	-2.36327			-2.45298	-2.4592		-2.48723	-1.89502	-2.49477	-1.28777
G475	Philippine Islands	Worldwide	Female	Goldman	-0.822791	-1.66715		-2.75276	-0.0687283		-0.446667	-1.92911			-2.6819	-1.30325		-2.59425	0.399812	-1.59248	-1.63643
G476	Philippine Islands	Worldwide	Female	Goldman	-1.76888	-2.18561		-2.75276	-1.04033		-1.82067	-2.14197			-2.45298	-2.31771		-1.46813	-1.14344	-1.98723	-1.1757
G477	Russia	Worldwide	Female	Goldman	-1.4445	0.242361		-0.119486	-1.59091		-2.13998	-0.978005			-0.507148	-1.05335		-0.222843	-1.72466	-1.19773	-0.438545
G478	Russia	Worldwide	Female	Goldman	0.8261	0.999726		0.256696	0.870488		0.598346	0.574506			0.751921	0.392441		-0.0161047	0.159306	0.0993156	0.425623
G479	Scotland, United Kingdom	Worldwide	Female	Goldman	-0.0118609	0.918398		0.507484	0.125592		0.114543	1.63542			0.294078	0.638921		0.810847	-0.181412	-0.0134706	-0.632796
G480	Scotland, United Kingdom	Worldwide	Female	Goldman	1.9614	1.50802		1.63603	0.805715		1.23696	0.549166			0.63746	0.19731		-0.0842066	0.65034	0.663246	0.0620251
G481	Scotland, United Kingdom	Worldwide	Female	Goldman	0.150325	0.786241		1.25985	0.238946		0.366121	0.12514			0.751921	0.529374		1.38728	-0.0210744	0.55046	0.203978
G482	Scotland, United Kingdom	Worldwide	Female	Goldman	0.907193	1.50972		1.38524	0.44946		0.63705	0.98164			0.866381	0.101457		1.54537	0.820699	-0.18265	2.51507
G483	Scotland, United Kingdom	Worldwide	Female	Goldman	-0.714667	1.56902		0.883665	-0.522143		-0.940146	0.464699			0.522999	0.0911866		1.44565	-0.542172	0.212102	-0.286631
G484	Scotland, United Kingdom	Worldwide	Female	Goldman	-0.417326	0.28472		0.883665	-0.133502		-0.795005	-0.405316			-0.163765	-0.342437		0.526278	-0.381834	-0.577401	-0.714979
G485	Scotland, United Kingdom	Worldwide	Female	Goldman	-0.390295	0.372825		0.632878	0.157979		-0.311203	-0.254964			-0.0493046	0.782702		0.027675	0.01901	0.55046	-0.152149
G486	South Africa	Worldwide	Female	Goldman	-0.701152	-1.13513		-0.432971	-0.878398		-0.524076	-0.638446			-1.19391	-1.31923		-0.70442	-0.411898	-1.08494	-0.682604
G487	South Dakota, United States	Worldwide	Female	Goldman	0.474697	0.35927		-0.24488	0.967649		0.26936	0.351512			0.294078	-0.262559		-0.00151147	0.92091	0.0993156	1.39439
G488	South Dakota, United States	Worldwide	Female	Goldman	-0.336233	0.59817		-0.056789	0.0770122		-0.485371	0.584642			0.294078	0.204157		0.504388	-0.0411167	0.381281	1.15033
G489	South Dakota, United States	Worldwide	Female	Goldman							-0.253146	0.126829			0.351308	0.244096		-0.269055	0.570171	-0.464615	0.326007
G490	South Dakota, United States	Worldwide	Female	Goldman	0.150325	0.47279		1.38524	0.481847		0.017783	0.97995			0.465769	0.0238609		0.0641582	0.0691155	0.55046	0.674663
G491	South Dakota, United States	Worldwide	Female	Goldman	-0.119985	0.0678456		0.695574	0.708555		-0.185414	0.326172			0.179617	0.0695055		-0.675234	0.249496	-0.239043	0.679644
G492	South Dakota, United States	Worldwide	Female	Goldman	-0.565997	0.701524		0.632878	-0.0687283		-0.29185	1.02894			0.522999	0.474601		0.283057	-0.401877	0.55046	0.888837
G493	South Dakota, United States	Worldwide	Female	Goldman	-0.606543	-0.111753		0.193999	0.157979		-0.388611	0.00688512			0.294078	-0.537567		0.36332	0.299601	0.0429225	1.47408
G494	South Dakota, United States	Worldwide	Female	Goldman	0.717976	-3.30048		-0.119486	1.06481		0.869275	1.02894						1.09298	1.23156	0.212102	1.6509
G495	South Dakota, United States	Worldwide	Female	Goldman	1.65055	0.127147		0.444787	1.84209		1.52725	0.628566						-0.877107	1.44201	1.33996	0.702057
G496	South Dakota, United States	Worldwide	Female	Goldman	1.10993	0.593087		0.38209	1.93925		1.08215	0.949542			0.63746	0.260072		1.02731	1.44201	0.663246	1.6235
G497	South Dakota, United States	Worldwide	Female	Goldman	1.2586	0.772686		0.38209	1.84209		0.724134	0.969814			0.751921	0.44265		0.394939	1.1514	0.437674	1.41431
G498	South Dakota, United States	Worldwide	Female	Goldman	-0.0388919	0.161034		0.883665	0.546621		0.0468111	0.969814			0.58023	0.250943		0.497091	0.139263	0.776032	0.953588
G499	South Dakota, United States	Worldwide	Female	Goldman	-0.106469	-0.0405914		0.632878	0.935262		-0.00156909	0.623498			0.63746	0.281753		0.608973	0.0590944	0.0429225	0.796693
G500	South Dakota, United States	Worldwide	Female	Goldman	-0.471388	-0.267631		-1.12264	0.0932056		-0.156386	-0.359704			0.866381	0.341091		0.0957769	-0.0912222	0.437674	0.0421019
G501	South Dakota, United States	Worldwide	Female	Goldman	0.866647	0.640528		1.00906	1.03242		0.772515	1.06611			1.26699	0.390159		1.21946	1.19148	0.381281	1.69573
G502	South Dakota, United States	Worldwide	Female	Goldman	0.312511	-0.252382		0.758271	0.902875		0.143572	-0.712778			0.00792577	-0.289945		-0.432013	0.74053	-0.239043	0.789221
G503	South Dakota, United States	Worldwide	Female	Goldman	-0.687636	-0.40826		0.256696	-0.0201481		-0.61116	0.169063			0.522999	0.346796		0.283057	-0.492067	1.11439	1.20014
G504	South Dakota, United States	Worldwide	Female	Goldman	0.772038	0.142396		0.38209	0.935262		0.395149	0.74682			-0.621608	-0.424597		1.4943	0.74053		1.66335
G505	South Dakota, United States	Worldwide	Female	Goldman	0.204387	0.708301		-0.119486	0.384687		0.830571	1.73002			1.26699	1.36695		-1.04493	0.0390522	1.0016	1.27236
G506	South Dakota, United States	Worldwide	Female	Goldman							0.68543	1.56278			0.751921	0.824923		0.266032	0.580192	0.776032	1.55875
G507	South Dakota, United States	Worldwide	Female	Goldman	0.0692321	0.0153215		-0.370274	0.287526		0.182276	0.28056			0.122387	0.191605		0.0763192	-0.301665	0.0993156	0.535201
G508	South Dakota, United States	Worldwide	Female	Goldman	0.0151701	-0.108364		0.38209	0.336107		0.211304	0.400503			0.522999	0.458625		1.25837	0.179348	1.0016	0.831558
G509	South Dakota, United States	Worldwide	Female	Goldman	1.15047	0.908232		-0.056789	1.5668		1.02409	0.626876			0.522999	0.412981		0.45088	1.00108	1.0016	1.81527
G510	South Dakota, United States	Worldwide	Female	Goldman	0.907193	0.115287		-1.05994	0.902875		0.472557	0.214675			0.408538	0.215568		-0.361478	0.760572	0.663246	1.77542
G511	South Dakota, United States	Worldwide	Female	Goldman	0.123294	0.044125			0.3523		-0.582132	0.0423615			1.20976	1.23002		0.200362	0.0791367	1.62193	1.73308
G512	Sudan	Worldwide	Female	Goldman	0.28548	-0.899615		1.32254	1.25913		0.801543	-0.596212			0.179617	0.126561		0.0252428	1.62239	-0.0134706	-0.450997
G513	Sudan	Worldwide	Female	Goldman	0.961255	0.959062		0.570181	1.12958		1.43049	-0.204284			0.236847	-0.236313		-0.962234	1.7727	-0.464615	-0.0400813
G514	Sudan	Worldwide	Female	Goldman	0.609852	-0.355736		1.38524	0.611394		0.63705	0.069391			0.866381	0.468895		0.647888	1.14137	-0.464615	0.928684
G515	Sudan	Worldwide	Female	Goldman	-0.430842	-0.0321197		-0.24488	0.157979		-0.630512	-0.047174			0.294078	-0.0525937		-0.344453	0.229453	-0.464615	-0.859422
G516	Sudan	Worldwide	Female	Goldman	0.569306	1.18949		0.38209	0.708555		0.240332	-0.0978545			0.751921	-0.347001		0.0690226	0.860783	-0.126257	-0.234332
G517	Sudan	Worldwide	Female	Goldman	0.717976	-0.642078		0.758271	0.870488		0.598346	-0.0894078			-0.163765	0.136831		0.50682	1.00108	-0.239043	0.71949
G518	Sudan	Worldwide	Female	Goldman	0.8261	-1.32828		0.38209	1.24294		0.811219	-1.55745			-0.163765	0.359348		-0.765225	0.690424	-0.464615	0.34344
G519	Sudan	Worldwide	Female	Goldman	-0.336233	-0.245605		0.946362	-0.149695		-0.0596254	-0.734739			0.294078	0.359348		0.38521	0.249496	-0.577401	0.365854
G520	Sudan	Worldwide	Female	Goldman	0.609852	0.211863		0.507484	0.870488										0.940952	0.324888	-0.191996
G521	Sudan	Worldwide	Female	Goldman	-0.0659229	-1.58412		-0.370274	1.06481		0.153248	-1.38514			-0.964991	-1.56685		-0.378504	1.08125	-1.93084	0.34344
G522	Sudan	Worldwide	Female	Goldman	0.609852	-0.553973		0.38209	0.384687		-0.0983296	-1.18411			0.0651562	0.064941		-0.298241	0.479981	-0.126257	0.707038
G523	Sudan	Worldwide	Female	Goldman	-0.471388	0.366047		-0.370274	-0.748851		-0.369259	0.647148			-0.507148	0.0900455		1.36539	-0.241539	-1.47969	-0.677623
G524	Sudan	Worldwide	Female	Goldman	-0.174047	0.349104		0.256696	-0.295436		-0.427315	0.143722			0.294078	0.907083		-0.225275	-0.381834	0.888819	-0.59544
G525	Sudan	Worldwide	Female	Goldman	-0.0659229	0.115287		-0.370274	-0.165889		0.58867	0.282249			0.751921	1.35668		-0.414987	0.680403	0.776032	-0.737393
G526	Sudan	Worldwide	Female	Goldman	-0.417326	-1.08599		-0.997243	0.417073		-0.175738	-0.824275			-2.45298	-1.18001		-0.63875	0.359728	-0.464615	-0.600421
G527	Sudan	Worldwide	Female	Goldman	1.01532	0.303357		0.632878	0.530427		0.869275	-0.5506			-0.163765	-0.0434648		0.334133	0.720488	0.663246	-0.147168
G528	Sudan	Worldwide	Female	Goldman	1.85328	-0.0405914		0.131302	1.25913		1.79818	-0.503298			0.294078	0.333103		1.1319	1.24159	-0.464615	-0.191996
G529	Sudan	Worldwide	Female	Goldman	1.06938	0.767603		0.256696	0.0932056		1.0628	-0.0894078			-0.278226	0.213286		0.163879	1.40192	-0.239043	-0.107322
G530	Sudan	Worldwide	Female	Goldman	2.50202	0.735411		0.256696	2.58699		2.26263	0.679246			0.751921	1.36467		0.00821737	2.89507	0.663246	0.109343
G531	Sudan	Worldwide	Female	Goldman	-0.930915	-1.60615		-1.24803	-0.198275		-0.407963	-1.25506			-0.621608	-0.543273		-0.553623	-0.622341	-1.02855	-1.3575
G532	Sudan	Worldwide	Female	Goldman	-0.092954	-1.54854		-0.87185	0.222753		0.598346	-0.804002			-0.85053	0.0341309		-0.93548	0.680403	-0.464615	-0.605402
G533	Utah, United States	Worldwide	Female	Goldman	0.0422011	-1.06566		0.00590792	0.49804		-0.108006	-0.211041			0.294078	-0.0891094		0.0519971	0.179348	-0.18265	0.0694963
G534	Utah, United States	Worldwide	Female	Goldman	-0.579512	-1.12157		-1.12264	-0.392596		-0.640188	-1.00335			-1.07945	-1.42421		-1.10573
G535	Utah, United States	Worldwide	Female	Goldman	-0.187562	-0.0507573		0.444787	-0.327823		-0.504724	-0.466133			-0.163765	-0.556966		0.411964	-0.622341	-0.0134706	1.05071
G536	Utah, United States	Worldwide	Female	Goldman	0.0286856	0.550729		1.00906	0.643781		-0.14671	0.0913526			0.294078	-0.163282		0.628431	-0.0511378	0.0993156	1.48902
G537	Utah, United States	Worldwide	Female	Goldman	0.163841	-1.42316		-1.18533	0.30372		0.1726	-0.832721			-1.13668	-1.44704		0.141989	0.459939	-0.91576	0.420642
G538	Utah, United States	Worldwide	Female	Goldman	-0.687636	-0.681047		-0.621062			0.250008	-0.979695			0.980842	0.794113		-0.439309	0.359728	0.55046	0.998415
G539	Washington, United States	Worldwide	Female	Goldman	-0.971462	-1.17071		-0.495668	-0.40879		-0.736949	-1.03544			-0.85053	-1.36259		-0.984124	-0.963059		-0.645248
G540	Washington, United States	Worldwide	Female	Goldman	-0.0659229	0.054291		0.507484	0.643781		-0.253146	-0.624931			-0.0493046	-0.396069		-0.254461	-0.0210744	-0.351829	0.567576
G541	Washington, United States	Worldwide	Female	Goldman	0.00165458	-0.784401		0.444787	-0.327823		-0.891765	-0.751633			-0.7933	-1.19941		-0.125554	-0.963059	-1.14133	1.06566
G542	Washington, United States	Worldwide	Female	Goldman	-0.160531	-1.3215		-1.12264	-0.00395474		-0.0983296	0.0592549			-0.0493046	-0.248865		0.377913	-0.221497	-0.239043	-0.0176677
G543	Washington, United States	Worldwide	Female	Goldman	-0.9174	-1.44519		-0.934547	-0.748851		-1.89807	-1.11991			-1.13668	-1.40824		-0.563352	-1.01316	-1.02855	-0.682604
G544	Alaska, United States	Worldwide	Male	Goldman	0.166268	-0.0405694		0.894663			0.48509	0.648806			0.103801	0.325257		0.435123	0.609141	0.216136	-0.331191
G545	Alaska, United States	Worldwide	Male	Goldman	0.260499	0.161459		0.400276	-0.673839		-0.2216	0.831541			0.447228	0.399122		-0.939098	-0.787599	0.113774	-0.797911
G546	Alaska, United States	Worldwide	Male	Goldman	0.390067	-0.114165		-0.203974	-1.15018		-0.0837093	-0.249642			-0.0433823	0.0407762		0.324033	-0.645074	-0.602767	0.341239
G547	Alaska, United States	Worldwide	Male	Goldman	-0.446233	-0.342168		-0.97302	-1.68607		-0.979999	-0.555723			-1.12273	-0.72782		-0.675774	-1.80427	-0.398041	-0.711645
G548	Alaska, United States	Worldwide	Male	Goldman	1.0379	0.353385		0.290413	0.174652		0.735017	0.94575			-0.141504	-0.0700214		0.706675	0.390603	0.318499	0.031567
G549	Alaska, United States	Worldwide	Male	Goldman	-0.776041	-0.187761		-0.698361	-0.956669		-0.842108	-0.0669066			-0.435871	-0.162852		-0.437137	-0.730589	-0.142134	-0.844362
G550	Alaska, United States	Worldwide	Male	Goldman	0.484297	-0.118494		0.0706852	0.457483		0.640217	1.1696			-0.533993	-0.297606		-0.644916	0.0580463	0.318499	-0.645287
G551	Alaska, United States	Worldwide	Male	Goldman	0.00136397	0.253814		0.345344	-0.0932922		-0.256073	0.0244609			-0.828359	-0.600053		-0.37542	-0.50255	-0.500404	-0.182991
G552	Alaska, United States	Worldwide	Male	Goldman	0.696317	0.496248		-0.533565	0.50214		1.24349	1.27163			-1.0246			0.0997966	0.257581		0.259397
G553	Alaska, United States	Worldwide	Male	Goldman	-1.09407	-0.513892		-0.0941103	-1.87959		-2.15207	-0.380602			-1.22085	-1.75395		-1.04607	-2.23185	-1.42167	-0.966019
G554	Alaska, United States	Worldwide	Male	Goldman	-0.540464	0.311536		1.27919	-0.926898		-0.867963	0.685353			0.103801	0.176528		0.463924	-1.67125	-0.0397707	0.0382029
G555	Alaska, United States	Worldwide	Male	Goldman	-1.01162	0.020039		-1.08288	-0.644067		-1.30749	0.245266			-1.22085	-1.4515		-0.41245	-1.09165	-0.295678	-0.46612
G556	Alaska, United States	Worldwide	Male	Goldman	-0.611137	-0.231053		-0.588497	-1.2395		-1.53156	0.402113			-0.730237	-0.539165		-0.43508	-1.89929	-0.602767	0.113409
G557	Alaska, United States	Worldwide	Male	Goldman	-0.304887	0.774758		0.180549	-0.88224		-0.635272	0.502618			0.250984	0.0427726		0.103911	-1.11065	0.0625922	-0.191839
G558	Alaska, United States	Worldwide	Male	Goldman	0.0720372	1.1514		0.565072	-0.465437		0.407526	0.359475			0.103801	-0.299602		0.537984	-0.673579	-0.0909521	0.4452
G559	Alaska, United States	Worldwide	Male	Goldman	0.401845	-0.337839		-0.313838	0.0853375		-0.290545	0.0320749			0.0547397	0.165548		0.704618	-0.274511	0.216136	-0.112209
G560	Alaska, United States	Worldwide	Male	Goldman	-1.20008	0.170117		0.290413	-1.19484		-1.10927	0.155421			0.398167	-0.056047		0.239687	-1.60474	0.216136	-0.377642
G561	Alaska, United States	Worldwide	Male	Goldman	1.99199	0.380803		1.16932	1.09757		2.54483	1.14828			1.47751	1.11781		0.665531	0.561633	1.1374	0.0382029
G562	Alaska, United States	Worldwide	Male	Goldman	-1.8597	-0.40422		-0.313838	-1.37347		-1.91938	-0.922716			-0.288687	-0.382451		-0.84858	-2.21284	-0.807492	-0.200687
G563	Alaska, United States	Worldwide	Male	Goldman	-0.858493	0.0489001		-0.423701	-0.986441		-1.18684	0.0442572			0.201923	0.255384		-0.887667	-1.66175	-0.0397707	-0.459484
G564	Alaska, United States	Worldwide	Male	Goldman	-0.905609	-1.55578		-1.19275	-1.43302		-1.39367	-0.138478			-0.681176	-0.894516		0.583242	-1.71876	-0.551585	0.0470506
G565	Alaska, United States	Worldwide	Male	Goldman	-1.17652	0.0503432		-0.753293	-1.52233		-0.73869	0.498049			0.349106	0.316273		0.0648239	-1.11065	0.113774	-0.408609
G566	Alaska, United States	Worldwide	Male	Goldman	-1.94215	-1.92664		-1.74207	-2.77274		-1.72116	-0.103454			-1.22085	-0.776731		-0.718975	-2.5169	-0.858674	0.108985
G567	Alaska, United States	Worldwide	Male	Goldman	-1.71835	-0.565842		-1.08288	-2.50479		-1.39367	0.277244			-0.0433823	-0.391434		0.791021	-1.27218	-0.398041	0.869893
G568	Alaska, United States	Worldwide	Male	Goldman	-0.89383	-0.425866		0.180549	-0.59941		-0.299164	0.493481			-0.288687	-0.33354		0.36312	-0.749592	-0.0909521	0.834502
G569	Alaska, United States	Worldwide	Male	Goldman	-1.76547	-0.876099		-0.753293	-2.29639		-1.57465	-0.729321			-0.779298	-0.832629		-0.871209	-0.996635	-0.653948	-0.366582
G570	Alaska, United States	Worldwide	Male	Goldman	0.284057	0.923393		0.894663	-0.286808		0.166218	1.07214			1.28127	1.25855		1.91838	-0.284012	1.03504	1.0004
G571	Alaska, United States	Worldwide	Male	Goldman	-0.882051	-0.723135		-0.588497	-1.59676		-0.807636	-0.704956			-0.533993	-0.501234		0.221172	-0.683081	0.113774	-0.298012
G572	Alaska, United States	Worldwide	Male	Goldman	-0.316665	-0.73468		-1.30261	-0.569638		-0.264691	-0.0471103			-0.435871	-0.434356		0.00516463	-0.369527	-0.0909521	-0.895236
G573	Alaska, United States	Worldwide	Male	Goldman	-0.587579	-0.0982917		-1.52234	-0.569638		-0.290545	0.755401			0.398167	0.250393		0.821879	-0.645074	1.34213	0.734964
G574	Alaska, United States	Worldwide	Male	Goldman	-0.976282	-1.38838		-1.08288	-1.73073		-1.10927	-0.538972			-0.828359	-0.775733		-0.0359797	-1.20567	-0.705129	-0.76252
G575	Alaska, United States	Worldwide	Male	Goldman	-0.363781	-0.334953		-1.797	-0.733382		-0.393963	0.0564396			-0.0433823	-0.187806		0.0524806	-0.350524	0.523225	0.816806
G576	Alaska, United States	Worldwide	Male	Goldman	-0.0693092	0.020039		-0.478633	-1.26927		0.114509	0.863519			0.54535	0.641679		0.0833388	-0.901618	0.369681	-0.399762
G577	Alaska, United States	Worldwide	Male	Goldman	-1.36498	-1.24264		-1.6322	-1.64142		-1.33334	-1.16332			-1.41709	-1.36865		-0.554398	-1.50972	-0.961037	-0.457272
G578	Alaska, United States	Worldwide	Male	Goldman	-0.399117	1.05904		0.565072	-0.42078		-0.118182	1.40868			0.888777	0.713547		0.32609	-0.521553	1.1374	0.0647462
G579	Alaska, United States	Worldwide	Male	Goldman	-1.40032	-1.11998		-0.313838	-1.35859		-0.64389	-0.394307			-1.07366	-1.23489		-0.478281	-0.958628	-0.807492	0.898648
G580	Alaska, United States	Worldwide	Male	Goldman	-0.116425	0.295663		-0.36877	-0.152835		0.209308	0.562007			0.398167	0.483967		0.788964	-0.0654749	0.727951	0.611096
G581	Alaska, United States	Worldwide	Male	Goldman	-1.52989	-1.72462		-1.19275	-2.23685		-1.14374	-0.913579			-1.51521	-1.76193		-1.28882	-1.24368	-1.31931	-0.432941
G582	Alaska, United States	Worldwide	Male	Goldman	-0.99984	-0.571614		-0.0391785	-1.31393		-0.790399	0.315314			0.0547397	0.0238072		-0.126497	-0.692583	-0.449222	-0.346675
G583	Alaska, United States	Worldwide	Male	Goldman	-1.01162	-0.431638		-1.13782	-0.956669		-0.187127	0.0427344			-0.239626	-0.279639		0.361063	-0.141488	-0.193315	0.00944761
G584	Alaska, United States	Worldwide	Male	Goldman	-0.764262	0.237941		0.455208	-1.09064		-0.566327	1.17417			0.937838	0.622713		1.18601	-0.901618	1.03504	0.297
G585	Alaska, United States	Worldwide	Male	Goldman	0.378288	0.812277		-0.203974	-0.569638		0.278254	1.15285			1.42845	1.37734		0.766335	0.590138	1.39331	0.688514
G586	Alaska, United States	Worldwide	Male	Goldman	-1.2472	-0.848681		-0.588497	-0.852469		0.192072	-0.573996			-0.632115	-0.702866		0.509183	-0.217501	-0.653948	0.120045
G587	Alaska, United States	Worldwide	Male	Goldman	-0.422675	-0.464828		-0.533565	-0.539867		0.0455632	0.400591			0.349106	0.166547		0.43718	0.0865512	0.420862	-0.125481
G588	Alaska, United States	Worldwide	Male	Goldman	1.29704	1.81376		0.565072	0.442597		1.88123	3.09441			1.72281	1.49412		0.844509	1.35977	1.03504	1.038
G589	Alaska, United States	Worldwide	Male	Goldman	-0.281329	0.767542		0.784799	-0.807811		0.278254	0.364044			0.839716	0.693584		1.19424	0.0485447	0.932677	0.0558984
G590	Alaska, United States	Worldwide	Male	Goldman	-0.187098	-0.17766		-0.258906	-1.25439		-0.83349	-0.421717			-0.583054	-0.488258		0.393978	-1.27218	0.113774	-0.393126
G591	Alaska, United States	Worldwide	Male	Goldman	-0.988061	-0.350827		-0.808224	-1.0311		-1.39367	-0.479583			-0.239626	-0.59107		-0.5976	-1.82328	-0.449222	-0.182991
G592	Alaska, United States	Worldwide	Male	Goldman	-0.187098	0.577059		0.235481	-0.658953		-0.307782	-0.19939			0.0547397	-0.0141235		1.45962	-0.483547	0.113774	1.13311
G593	Alaska, United States	Worldwide	Male	Goldman	0.260499	-0.424422		-0.753293	-0.391008		-0.1268	0.496526			-1.12273	-0.878545		0.208829	-0.0654749	-0.602767	0.184191
G594	Alaska, United States	Worldwide	Male	Goldman	-0.410896	-0.082418		0.51014	-0.510095		-1.19545	0.188922			0.152862	-0.183814		1.29915	-0.996635	0.0625922	1.08445
G595	Alaska, United States	Worldwide	Male	Goldman	-1.52989	-0.536981		-0.753293	-1.64142		-1.55742				-0.38681	-0.513212		0.36312	-1.82328	-0.756311	-0.357735
G596	Alaska, United States	Worldwide	Male	Goldman	-1.55345	-1.094		0.235481	-1.43302		-1.48847	1.13458			-0.0433823	-0.232724		0.492725	-1.59524	-0.193315	-0.368794
G597	Aleutian Islands, Alaska, United States	Worldwide	Male	Goldman	0.448961	-0.118494		0.345344	0.621227		0.123127	-0.651659			-0.141504	-0.365482		0.27466	-0.0179667	-0.346859	-0.806759
G598	Aleutian Islands, Alaska, United States	Worldwide	Male	Goldman	-0.89383	-0.544196		-0.533565	-1.3437		-1.29025	-0.549632			-2.10395			0.0977394	-1.85178	-1.37049	0.319119
G599	Aleutian Islands, Alaska, United States	Worldwide	Male	Goldman	-0.68181	-0.0521138		-0.313838			-2.22102	-0.21614			-0.141504	-0.139894		-0.289017	-2.36487	-0.295678	0.15986
G600	Aleutian Islands, Alaska, United States	Worldwide	Male	Goldman	-1.20008	-0.499461		0.400276	-1.16507		-1.08342	-0.0577699			0.201923	0.271355		0.614101	-1.83278	0.523225	-0.727129
G601	Aleutian Islands, Alaska, United States	Worldwide	Male	Goldman	0.0955949	0.797847		0.784799	-0.152835		0.243781	0.496526			0.888777	1.03696		0.408379	0.0200398	0.625588	1.04021
G602	Aleutian Islands, Alaska, United States	Worldwide	Male	Goldman	-0.0693092	1.13119		0.345344			0.304108	0.761492			0.839716	0.787413		1.09755	0.248079	1.18858	0.0912894
G603	Aleutian Islands, Alaska, United States	Worldwide	Male	Goldman	-1.30609	-0.0593291		-0.36877	-1.38836		-1.61774	0.0244609			-0.0924434	0.0557489		0.245859	-2.04181	0.0114107	-0.244926
G604	Aleutian Islands, Alaska, United States	Worldwide	Male	Goldman	-1.29431	0.32741		0.839731	-1.07576		-1.23854	-0.58161			0.447228	0.225439		0.537984	-1.18667	-0.0909521	-0.189627
G605	Aleutian Islands, Alaska, United States	Worldwide	Male	Goldman	0.166268	0.337512		0.565072	-0.108178		-0.169891	-0.659273			0.692533	0.650662		0.134769	-0.512052	0.267318	0.146588
G606	Aleutian Islands, Alaska, United States	Worldwide	Male	Goldman	-0.611137	-0.330624		-0.643429	-1.28416		-0.876581	-0.25421			0.250984	-0.089985		0.383692	-1.22467	-0.602767	0.531466
G607	Aleutian Islands, Alaska, United States	Worldwide	Male	Goldman	-1.20008	-0.179103		0.345344	-1.28416		-1.66083	-0.15066			0.250984	0.446036		0.32609	-1.48122	0.216136	-0.0679703
G608	Aleutian Islands, Alaska, United States	Worldwide	Male	Goldman	-1.38854	0.219181		1.22425	-0.971555		-1.54018	-0.310553			0.54535	0.609737		0.408379	-1.91829	0.420862	-0.0303673
G609	Aleutian Islands, Alaska, United States	Worldwide	Male	Goldman	0.0484794	1.02585		1.11439	-0.257036		-0.0492367	0.255925			0.986899	0.832331		0.317861	-0.692583	0.779132	-0.160872
G610	Aleutian Islands, Alaska, United States	Worldwide	Male	Goldman	-0.37556	0.224953		0.125617	-0.644067		-0.333636	0.528505			0.152862	0.366182		0.712847	-0.512052	0.216136	1.12869
G611	Aleutian Islands, Alaska, United States	Worldwide	Male	Goldman	-0.446233	0.320195		1.00453	-0.792925		-0.721454	0.178263			0.250984	0.34522		-0.389821	-1.32919	0.830314	-0.700586
G612	Aleutian Islands, Alaska, United States	Worldwide	Male	Goldman							-0.661127	0.402113			0.0547397	0.155567		0.593528	-1.09165	0.216136	0.115621
G613	Aleutian Islands, Alaska, United States	Worldwide	Male	Goldman	-0.469791	-0.317636		0.0157534	-1.16507		-0.885199	-0.274006			0.152862	0.0258036		1.49047	-1.23418	-1.31931	0.314696
G614	Aleutian Islands, Alaska, United States	Worldwide	Male	Goldman	-0.245992	1.0576		1.11439	-0.867354		-0.773163	0.220901			0.986899	0.955106		1.33618	-1.30069	0.574407	0.509346
G615	Aleutian Islands, Alaska, United States	Worldwide	Male	Goldman	0.66098	0.871443		0.455208	0.695656		0.605744	1.31427			0.741594	0.576797		0.67376	0.181568	0.932677	1.33219
G616	Aleutian Islands, Alaska, United States	Worldwide	Male	Goldman	-1.47099	-0.102621		0.400276	-0.822697		-1.454	-0.312076			0.103801	0.19749		0.0668811	-1.3862	-0.500404
G617	Aleutian Islands, Alaska, United States	Worldwide	Male	Goldman	0.0249217	0.770429		1.66371	0.442597		-0.152655	1.30513			1.03596	1.12979		1.19835	-0.464543	1.49567	0.748236
G618	Aleutian Islands, Alaska, United States	Worldwide	Male	Goldman	0.166268	0.845468		0.620004	-0.510095		-0.506	-0.0394963			0.398167	0.294313		-0.126497	-0.749592	0.472044	-0.0148837
G619	Aleutian Islands, Alaska, United States	Worldwide	Male	Goldman	-1.1883	-0.202192		-0.533565	-1.2395		-2.06589	-1.02474			-0.583054	-0.380454		-0.416565	-2.08932	-0.346859	0.246125
G620	Aleutian Islands, Alaska, United States	Worldwide	Male	Goldman	0.684538	0.779087		0.839731	0.591455		0.29549	0.680784			1.33033	0.888228		1.29504	0.504623	1.1374	1.16629
G621	Aleutian Islands, Alaska, United States	Worldwide	Male	Goldman	0.0955949	0.545312		1.00453	-0.00397732		-0.437054	0.248311			0.692533	0.647668		0.638787	-0.38853	1.03504	0.555797
G622	Aleutian Islands, Alaska, United States	Worldwide	Male	Goldman	1.08502	1.24519		0.674936	0.517026		0.312726	0.472162			1.82094	1.76563		0.990571	-0.369527	1.64922	1.61532
G623	Aleutian Islands, Alaska, United States	Worldwide	Male	Goldman	-2.1895	0.0113807		0.345344	-1.5521		-2.10036	-0.628817			-0.533993	-0.367478		0.653188	-2.17484	-0.500404	0.303636
G624	Aleutian Islands, Alaska, United States	Worldwide	Male	Goldman	-0.304887	-0.0203666		0.0157534	-0.331465		-0.118182	-0.0623382			-0.239626	-0.213759		-0.461823	-0.730589	-0.909855	0.215158
G625	Aleutian Islands, Alaska, United States	Worldwide	Male	Goldman					-0.301694		0.0541814	0.0488256			0.300045	0.117636		0.0545378	-0.50255	-0.193315	0.341239
G626	Aleutian Islands, Alaska, United States	Worldwide	Male	Goldman	-0.634695	-0.135811		0.0157534			-1.42814	-0.694297			-0.779298	-0.750778		1.06257	-1.20567	-0.705129	-0.69395
G627	Aleutian Islands, Alaska, United States	Worldwide	Male	Goldman	-1.17652	-0.444625		0.565072	-1.1353		-1.37643	-0.669932			-0.239626	-0.387442		1.042	-1.87078	-0.500404	0.104561
G628	Aleutian Islands, Alaska, United States	Worldwide	Male	Goldman	-0.469791	0.00849455		-0.698361	-0.569638		-0.4112	0.13867			0.152862	0.146583		-0.184099	-1.30069	-0.398041	0.606672
G629	Aleutian Islands, Alaska, United States	Worldwide	Male	Goldman	-1.55345	-0.30032		0.125617	-1.31393		-1.61774	0.17674			-0.141504	-0.286626		0.297289	-2.38387	-0.0909521	0.416445
G630	Aleutian Islands, Alaska, United States	Worldwide	Male	Goldman	-0.705368	0.096521		0.180549			-1.08342	0.519368			0.349106	0.151574		0.321976	-1.49072	0.420862	-0.377642
G631	Andaman Islands	Worldwide	Male	Goldman	-2.68422	-3.30188		-2.89563	-2.23685		-2.65192	-3.28457			-2.69268	-1.80785		-2.25366	-1.81378	-2.59884	-2.71124
G632	Andaman Islands	Worldwide	Male	Goldman	-1.29431	-2.11857		-1.41247	-0.539867		-1.36782	-2.30846			-1.9077	-1.724		-1.7661	-1.11065	-2.13821	-2.0919
G633	Andaman Islands	Worldwide	Male	Goldman	-0.304887	-0.907847		-1.74207	0.68077		0.00247236	-1.67954			-1.51521	-0.396425		-1.41226	-0.0274684	-1.42167	-1.62518
G634	Andaman Islands	Worldwide	Male	Goldman	-1.83614	-1.61062		-1.85193	-1.28416		-1.85043	-2.18663			-2.00582	-0.98535		-2.1076	-1.51922	-2.03585	-1.70481
G635	Andaman Islands	Worldwide	Male	Goldman	-1.64768	-1.27871		-1.57727	-0.807811		-1.41091	-1.57599			-1.85864	-1.88471		-2.5643	-1.3957	-1.77994	-1.46813
G636	Andaman Islands	Worldwide	Male	Goldman	-1.67123	-1.80687		-1.85193											-0.379029	-1.01222	-1.0744
G637	Andaman Islands	Worldwide	Male	Goldman	-2.51931	-2.06374		-2.29138	-1.67119		-2.61745	-2.73636			-2.20207	-1.76792		-2.38326	-2.00381	-2.4453	-2.41263
G638	Andaman Islands	Worldwide	Male	Goldman	-1.95393	-1.85449		-1.85193	-1.22461		-1.77287	-2.03283			-2.49643	-1.12509		-2.15285	-1.90879	-1.6264	-2.62719
G639	Argentina	Worldwide	Male	Goldman	-0.116425	0.641996		0.565072	0.650998		0.088654	-0.0136089			0.741594	0.423078		0.287003	0.3716	0.523225	0.971642
G640	Argentina	Worldwide	Male	Goldman	-0.776041	-0.213736		-0.753293	0.68077		0.726399	-0.0577699			0.888777	0.693584		-0.24993	0.751665	1.08622	0.580129
G641	Argentina	Worldwide	Male	Goldman	-0.352002	1.08646		0.235481	0.204424		0.0541814	1.36452			2.1153	1.57398		-0.546169	-0.141488	1.23977	1.17514
G642	Argentina	Worldwide	Male	Goldman	-0.139982	1.04172		0.235481	0.591455		0.29549	1.40563			1.91906	1.98023		0.78485	0.447613	1.75158	1.56665
G643	Argentina	Worldwide	Male	Goldman	0.920115	0.744454		0.290413	1.00826		1.15731	0.67317			0.937838	0.576797		0.14917	0.761167	1.49567	-0.043639
G644	Argentina	Worldwide	Male	Goldman	1.10858	0.577059		0.345344	1.24643		1.76058	0.371658			1.03596	0.325257		0.628501	1.5498	0.523225	0.1488
G645	Argentina	Worldwide	Male	Goldman	0.684538	1.22932		0.565072	1.09757		0.329963	0.562007			0.54535	0.0437707		0.307575	0.903692	0.420862	1.08003
G646	Argentina	Worldwide	Male	Goldman	0.0602583	0.216295		0.0706852	0.829628		-0.428436	-0.263347			0.152862	-0.0600397		-0.0874101	0.105554		0.139952
G647	Argentina	Worldwide	Male	Goldman	-0.705368	-1.63659		-1.85193	-1.04598		-0.669745	-1.41153			-1.6624	-1.5044		-0.348677	-1.18667	-1.01222	0.033779
G648	Argentina	Worldwide	Male	Goldman	-0.752483	-0.138697		-0.313838	-0.301694		-2.3072	-0.301417			-0.435871	-0.554137		-1.07693	-1.24368		-0.802335
G649	Argentina	Worldwide	Male	Goldman	0.0484794	0.353385		0.51014	0.725427		-0.109564	0.246789			0.54535	0.478976		-0.891782	0.067548	0.523225	-1.03459
G650	Argentina	Worldwide	Male	Goldman	0.755211	0.302878		0.125617	1.49949		0.743635	-0.561814			0.0547397	-0.561125		-0.414507	1.03671	-0.602767	-0.220594
G651	Argentina	Worldwide	Male	Goldman	-0.5758	0.112395		0.674936	0.517026		-0.462909	-0.397352			0.152862	0.181519		-0.712804	-0.103481	-0.705129	-0.640863
G652	Argentina	Worldwide	Male	Goldman	0.331172	0.897418		0.784799	0.546798		0.519563	0.0549168			0.839716	0.258379		-0.601714	0.390603	0.472044	-1.60969
G653	Argentina	Worldwide	Male	Goldman	-0.304887	0.0315835		-0.0941103	-0.584524		-0.462909	-0.482629			0.496289	0.353206		-0.095639	-0.188996	0.625588	-0.680678
G654	Argentina	Worldwide	Male	Goldman	0.920115	1.63626		1.44398	1.45483		1.36414	2.07871			2.1153	2.38949		1.61185	0.675652	2.36576	1.32113
G655	Arizona, United States	Worldwide	Male	Goldman					0.710542		0.588508	0.156944			0.643472	0.586779		0.124483	0.808675	0.523225	1.24592
G656	Arizona, United States	Worldwide	Male	Goldman	-0.634695	-1.32489		-1.30261	-0.852469		-0.773163	-1.52117			-0.632115	-0.976366		-0.908239	-0.407534	-0.807492	-0.138752
G657	Arizona, United States	Worldwide	Male	Goldman	-1.37676	-1.29026		-1.68713	-1.31393		-1.3592	-1.00951			-1.51521	-1.2858		-1.62209	-0.958628	-1.11458	0.482803
G658	Arizona, United States	Worldwide	Male	Goldman	0.307614	0.0474571		0.290413	0.576569		0.140363	0.481299			0.447228	0.0427726		0.505068	0.922695	0.318499	1.2039
G659	Arizona, United States	Worldwide	Male	Goldman	-0.399117	-0.637995		-0.753293	0.144881		-0.118182	-1.09175			-0.38681	-0.631995		-2.00062	0.286085	-0.500404	-0.645287
G660	Arizona, United States	Worldwide	Male	Goldman	-1.0234	-0.995873		-0.588497	-0.688725		-1.60913	-0.904442			-0.681176	-0.800687		-0.587314	-0.61657	-0.500404	1.11099
G661	Arizona, United States	Worldwide	Male	Goldman	-0.505127	-0.235382		-0.313838	-0.763154		-0.359491	-0.248119			0.152862	-0.000149049		-0.906182	-0.274511	-0.0909521	-0.439577
G662	Arizona, United States	Worldwide	Male	Goldman	0.696317	0.129711		0.565072	1.57392		0.562653	0.324451			0.741594	0.56981		-0.533826	0.979705	0.216136	0.869893
G663	Arizona, United States	Worldwide	Male	Goldman	-0.516906	-0.179103		0.180549	-0.0486348		-0.712836	-0.394307			-0.484932	-0.722829		-0.729261	-0.350524	-0.500404	0.157648
G664	Arizona, United States	Worldwide	Male	Goldman	-0.940945	-0.41865		-0.203974	-0.897126		-0.704218	-0.35776			0.103801	-0.216753		-1.19008	-0.863612	-0.0909521	-0.127693
G665	Arizona, United States	Worldwide	Male	Goldman	-0.399117	0.213409		0.565072	-0.0337489		-0.686981	-0.589224			0.152862	-0.125919		-0.589371	-0.0274684	-0.295678	0.551373
G666	Arizona, United States	Worldwide	Male	Goldman	1.04968	0.510678		-0.203974	0.933829		0.81258	0.586371			0.741594	0.449031		-0.558513	1.03671	0.779132	0.812382
G667	Arizona, United States	Worldwide	Male	Goldman	-0.89383	-1.78523		-1.85193	-0.70361		-1.35058	-0.994287			-1.51521	-1.71901		-1.66324	-0.939625	-1.21694	-0.236078
G668	Arizona, United States	Worldwide	Male	Goldman	-0.882051	-2.2268		-1.96179	-1.1353		-0.531854	-1.84857			-1.9077	-2.00449		-1.59535	-0.825605	-1.6264	-1.06334
G669	Arizona, United States	Worldwide	Male	Goldman	-0.587579	-1.34509		-0.97302	-0.286808		-0.393963	-1.95669			-1.41709	-1.70703		-1.34025	0.181568	-1.6264	0.241701
G670	Arizona, United States	Worldwide	Male	Goldman	0.119153	0.354828		0.235481	1.00826		-0.135418	-0.424763			0.349106	0.223443		-1.39169	0.409607	0.830314	0.00281179
G671	Arizona, United States	Worldwide	Male	Goldman	-0.446233	0.351942		-0.0391785	0.249081		-0.764545	-0.369942			0.54535	0.309286		-1.09339	-0.274511	0.113774	0.334603
G672	Arkansas, United States	Worldwide	Male	Goldman	0.107374	0.448627		0.180549	0.591455		0.407526	0.424955			0.741594	0.410102		0.391921	0.238577	0.676769	0.723905
G673	Arkansas, United States	Worldwide	Male	Goldman	-0.634695	1.212		0.180549	-0.152835		-0.135418	0.545256			0.839716	0.502932		-0.114154	0.0580463	1.03504	-0.182991
G674	Arkansas, United States	Worldwide	Male	Goldman	0.425403	0.262473		-0.423701	0.561683		0.571272	0.184354			0.152862	0.0717197		0.262317	1.16024	0.369681	1.50693
G675	Arkansas, United States	Worldwide	Male	Goldman	0.602086	0.0647738		-0.258906	1.02314		0.261017	0.414296			0.790655	0.753475		1.39584	0.637646	1.49567	1.98692
G676	Australia	Worldwide	Male	Goldman	0.602086	-0.280117		-0.0941103	-0.182607		0.864289	-0.660796			-0.239626	-0.598057		-0.716918	1.28376	-0.500404	1.57329
G677	Australia	Worldwide	Male	Goldman	0.755211	0.558299		1.16932	1.75255		0.778108	0.17674			0.447228	0.0817015		0.0607095	1.35027	-0.142134	1.76131
G678	Australia	Worldwide	Male	Goldman	0.35473	-0.542753		-0.313838	1.60369		0.950471	0.178263			-0.337749	-0.636986		0.653188	1.09372	-0.193315	0.405385
G679	Australia	Worldwide	Male	Goldman	0.166268	-0.943923		-0.753293	0.546798		0.329963	-0.921193			-0.87742	-0.298604		-0.887667	1.23625	-0.807492	-0.634227
G680	Australia	Worldwide	Male	Goldman	-0.882051	0.478931		-0.643429	-1.7605		-0.945526	-0.0440647			-1.26991	-0.892519		-0.865038	-1.47172	-1.21694	-1.51458
G681	Australia	Worldwide	Male	Goldman	0.590307	-0.197863		0.290413	0.174652		0.950471	-0.225277			-0.435871	-0.192797		-0.186156	1.06522	0.420862	0.76372
G682	Australia	Worldwide	Male	Goldman	1.06146	-0.271458		-0.698361	0.650998		1.61407	-0.56486			0.0547397	-0.135901		-1.1263	0.694656	0.113774	1.48481
G683	Australia	Worldwide	Male	Goldman	0.990789	-0.502348		-0.313838	0.799856		0.0800359	-0.181116			-0.38681	-0.51421		-0.328104	0.248079	-0.602767	0.622155
G684	Australia	Worldwide	Male	Goldman	1.23814	-0.174774		0.620004	1.78232		1.88123	-0.0927941			1.03596	0.956104		-0.266388	2.82302	1.34213	2.59742
G685	Australia	Worldwide	Male	Goldman	-1.03518	-0.154571		-0.203974	-0.569638		-0.755927	0.152375			-0.926481	-1.03326		-0.961727	-0.692583	-1.11458	-0.596624
G686	Australia	Worldwide	Male	Goldman	-0.469791	-0.268572		-0.313838	0.0257943		-0.523236	-0.922716			-0.533993	-0.81566		0.202657	-0.540556	-0.858674	-0.0768181
G687	Australia	Worldwide	Male	Goldman	-0.0221938	-0.236825		-0.533565	0.68077		0.148981	-0.0836573			-1.12273	-1.0123		-1.23328	0.0485447	-0.398041	-0.547962
G688	Australia	Worldwide	Male	Goldman	0.083816	0.0748752		0.839731	-0.316579		-0.135418	0.0244609			0.839716	0.83832		0.609986	0.257581	0.830314	0.825654
G689	Australia	Worldwide	Male	Goldman	-0.823157	-0.303206		-0.588497			-0.669745	-0.485674			-0.926481	-0.872556		-0.840351	-1.26268	-0.807492	-0.514783
G690	Australia	Worldwide	Male	Goldman	-0.870272	-1.58464		-2.07166	-0.926898		-1.36782	-1.70086			-2.44737	-2.88887		-1.56449	-0.274511	-2.29175	1.81439
G691	Australia	Worldwide	Male	Goldman	0.543192	-0.513892		-0.918088	0.412825		0.347199	-1.40544			-1.12273	-1.36965		-0.511197	1.32176	-1.42167	-0.132117
G692	Australia	Worldwide	Male	Goldman	0.166268	-1.31623		-0.863156	0.442597		-0.307782	-1.49376			-1.46615	-1.27282		-0.972013	0.656649	-0.909855	0.473955
G693	Australia	Worldwide	Male	Goldman	0.0955949	-0.502348		0.0157534	0.591455		0.691926	-1.57143			-1.0246	-0.331544		-1.76816	0.694656	-0.909855	-1.24251
G694	Australia	Worldwide	Male	Goldman	1.34415	0.185991		0.565072	1.54415		1.20902	0.277244			0.250984	0.879245		0.212943	1.24575	1.1374	0.940675
G695	Australia	Worldwide	Male	Goldman	0.189826	-1.75059		-1.96179	0.50214		0.140363	-1.64756			-2.39831	-2.76011		-0.225244	0.352597	-2.4453	-0.833302
G696	Austria	Worldwide	Male	Goldman	1.01435	0.767542		0.51014	1.51438		0.709162	0.906158			1.28127	1.3943		1.54396	0.694656	1.54685	-0.00603598
G697	Austria	Worldwide	Male	Goldman	-0.316665	0.696833		1.88344	0.487254		0.0541814	0.660988			0.986899	0.350211		0.758106	0.257581	0.472044	0.681878
G698	Austria	Worldwide	Male	Goldman	-0.16354	-0.0347972		-0.0941103	-0.361237		-0.497381	-0.389739			-1.07366	-1.62818		0.101854	-0.293514	-0.295678	0.128892
G699	Austria	Worldwide	Male	Goldman	0.319393	0.422652		0.565072	0.383054		0.519563	-0.217663			-0.337749	0.245402		-0.659316	0.419108	0.113774	-0.362159
G700	Austria	Worldwide	Male	Goldman	-0.410896	-0.750553		0.784799	0.0257943		-1.10065	-0.866372			-0.288687	-1.175		0.330205	-0.15099	-1.0634	0.509346
G701	Austria	Worldwide	Male	Goldman	-0.634695	-1.46342		-2.07166	-1.64142		-0.3164	-1.62472			-2.10395	-2.28098		-0.858866	-0.702084	-2.34294	-1.21154
G702	Austria	Worldwide	Male	Goldman	0.990789	0.118167		2.43275	1.69301		1.27796	0.601599			0.839716	0.0866923		0.142998	1.5593	0.727951	2.06655
G703	Austria	Worldwide	Male	Goldman	-0.16354	-1.41869		-0.643429	-0.673839		-0.290545	-0.916625			-0.730237	-1.08916		-0.531769	-0.464543	-0.909855	-0.38649
G704	Austria	Worldwide	Male	Goldman	0.496076	-0.030468		1.00453	0.457483		1.0108	0.0503484			0.152862	-0.199784		0.387807	0.761167	-0.653948	0.650911
G705	Austria	Worldwide	Male	Goldman	-0.670031	-1.00309		-0.423701	-1.0311		-1.05756	-0.977536			-0.583054	-1.03127		-0.612	-0.835107	-1.11458	-0.634227
G706	Austria	Worldwide	Male	Goldman	1.8742	1.11532		0.345344	1.2762		1.76058	0.865042			0.790655	0.998028		0.523583	1.5308	0.727951	1.18178
G707	Austria	Worldwide	Male	Goldman	-0.858493	0.129711		-0.0391785	0.115109		-0.264691	0.466071			0.201923	0.056747		-0.352791	0.134059	0.0114107	1.05127
G708	Austria	Worldwide	Male	Goldman	0.755211	0.175889		-0.313838	0.665884		0.657453	0.986865			0.201923	-0.363485		0.819822	0.884688	0.0625922	0.339027
G709	Austria	Worldwide	Male	Goldman	-0.399117	-0.259914		-0.203974	0.189538		-0.3164	0.201105			-0.337749	-0.617022		-1.21476	-0.217501	-0.500404	-0.561233
G710	Austria	Worldwide	Male	Goldman	-1.38854	-1.19501		-1.41247	-1.07576		-1.53156	-1.59731			-1.80958	-1.76093		-0.12444	-0.916821	-2.34294	-0.89966
G711	Austria	Worldwide	Male	Goldman	-0.587579	-1.33499		-0.313838	0.0853375		0.10589	-1.09175			-1.22085	-0.89751		0.157399	-0.0464716	-0.500404	-1.06777
G712	Austria	Worldwide	Male	Goldman	0.448961	0.474602		1.49891	0.918943		0.571272	-1.15266			0.643472	0.119632		1.64888	0.979705	1.03504	1.83872
G713	Austria	Worldwide	Male	Goldman	-1.81258	-1.98581		-1.6322	-1.43302		-1.55742	-1.69629			-0.730237	-1.08117		-0.603771	-1.28168	-0.244496	-0.994774
G714	Austria	Worldwide	Male	Goldman	-1.58878	-2.04642		-1.08288	-1.22461		-1.30749	-2.3785			-1.41709	-1.46348		0.252031	-0.768596	-1.93348	-0.740401
G715	Austria	Worldwide	Male	Goldman	-1.56523	-1.85305		-1.57727	-1.61164		-1.60051	-1.71609			-1.9077	-1.58725		-0.768349	-1.56673	-1.26813	-1.39292
G716	Austria	Worldwide	Male	Goldman	-0.37556	0.24227		0.565072	-0.0932922		-0.273309	0.554393			0.152862	-0.0640324		0.727247	-0.331521	0.318499	0.639851
G717	Austria	Worldwide	Male	Goldman	1.04968	-0.372472		-0.0941103	1.24643		0.67469	0.415818			-0.632115	-1.04624		1.02143	0.922695	-1.67758	-0.510359
G718	Austria	Worldwide	Male	Goldman	-0.0104149	1.30292		0.784799	0.442597		-0.281927	2.20662			1.2322	0.696578		2.08295	0.143561	0.727951	1.02473
G719	Austria	Worldwide	Male	Goldman	0.590307	0.435639		0.729867	-0.13795		0.0627995	0.833064			0.250984	-1.24188		1.32178	-0.0274684	0.113774	0.998185
G720	Austria	Worldwide	Male	Goldman	0.107374	-0.711591		0.729867	0.100223		-0.014764	-0.106499			0.0056787	-0.316571		0.669645	-0.217501	-1.16576	0.504923
G721	Austria	Worldwide	Male	Goldman	0.97901	0.044571		0.620004	1.18689		0.855671	1.35843			0.447228	-0.736804		0.920626	0.770669	0.0625922	0.849985
G722	Austria	Worldwide	Male	Goldman	-0.0457515	0.476045		0.400276	0.100223		0.140363	0.053394			-0.0433823	-0.589073		0.556499	0.0770496	-0.858674	0.511558
G723	Austria	Worldwide	Male	Goldman	0.684538	0.0330265		0.0706852	0.472369		0.691926	0.295518			0.152862	0.339231		1.10989	0.647147	-0.602767	0.520406
G724	Austria	Worldwide	Male	Goldman	0.496076	0.750226		-0.203974	0.0555659		0.588508	0.674693			0.300045	-0.306589		0.871253	0.31459	0.318499	1.23486
G725	Austria	Worldwide	Male	Goldman	1.22637	0.175889		0.620004	0.889171		0.157599	0.77672			-1.41709	-1.3946		-1.44106	0.172066	-1.6264	0.0625342
G726	Austria	Worldwide	Male	Goldman	0.083816	0.411107		0.455208	-0.331465		-0.118182	0.34577			0.152862	0.0248054		0.110083	-0.44554	0.318499	0.438564
G727	Austria	Worldwide	Male	Goldman					0.889171		1.03665	0.68383			0.349106	0.43306		0.67376	0.732662	-0.295678	0.719481
G728	Austria	Worldwide	Male	Goldman	0.401845	-0.427309		-0.313838	-1.28416		-0.462909	0.785857			-0.141504	-0.63499		2.15084	-0.0274684	-0.602767	0.0912894
G729	Austria	Worldwide	Male	Goldman	0.684538	0.984001		0.894663	0.234196		0.123127	0.653374			0.643472	0.32326		1.65711	0.495121	0.369681	0.341239
G730	Austria	Worldwide	Male	Goldman	-0.304887	1.03306		1.66371	-0.986441		0.29549	1.26858			1.52657	0.490954		0.0154507	-0.654576	0.523225	0.0780178
G731	Austria	Worldwide	Male	Goldman	-0.37556	-0.24837		-0.533565	-0.584524		-0.704218	-0.00142655			-0.239626	0.327253		0.27466	-0.512052	0.113774	-0.255985
G732	Austria	Worldwide	Male	Goldman	1.39127	0.715592		0.565072	1.09757		0.864289	0.053394			0.250984	0.286328		2.17347	0.89419	0.0625922	1.24813
G733	Austria	Worldwide	Male	Goldman	-1.07051	-0.822706		-0.423701	-0.629181		-0.92829	-1.09175			-1.0246	-1.16402		-0.420679	-1.02514	-1.16576	-1.13413
G734	Austria	Worldwide	Male	Goldman	0.0367006	0.673744		0.784799	-0.197493		0.209308	0.839155			0.741594	0.391136		0.31169	0.181568	0.676769	-0.233866
G735	Austria	Worldwide	Male	Goldman	-0.905609	-0.642324		-0.643429	-1.82005		-1.46262	-0.101931			-0.337749	-0.417387		0.0401373	-1.18667	-0.807492	-0.855422
G736	Austria	Worldwide	Male	Goldman	1.2617	-0.0968486		1.16932	1.35063		1.40723	0.603122			0.201923	0.102663		0.743705
G737	Austria	Worldwide	Male	Goldman	0.284057	2.05475		1.49891	0.650998		0.571272	1.2899			-0.0433823	-1.22391		1.01937	0.941698	-0.602767	-0.302436
G738	Austria	Worldwide	Male	Goldman	2.42781	1.50783		1.11439	1.57392		2.26043	1.67974			-0.0433823	-0.980359		1.26212	1.81585		0.263821
G739	Austria	Worldwide	Male	Goldman	1.34415	1.27838		2.43275	1.60369		2.22596	1.82592			1.37939	0.948119		1.83814	1.93937	1.34213	1.90508
G740	Austria	Worldwide	Male	Goldman	0.663336	0.525109		0.784799	1.21666		0.795344	0.453888			0.201923	0.0896869		0.159456	0.620543	-0.295678	0.418657
G741	Austria	Worldwide	Male	Goldman	-0.587579	-1.38406		-1.19275	-0.331465		-0.290545	-0.644045			-0.730237	-0.840614		0.0236796	-0.531055	-0.858674	0.438564
G742	Austria	Worldwide	Male	Goldman	0.896558	0.592933		0.345344	0.68077		0.510944	0.632055			0.201923	0.00284548		0.844509	0.42861	-0.193315	0.942887
G743	Austria	Worldwide	Male	Goldman	-0.540464	-1.18058		-2.07166	-0.986441		-0.0492367	-1.48158			-1.41709	-1.87273		-0.422736	-0.882615	-2.13821	-1.28454
G744	Belgium	Worldwide	Male	Goldman	1.39127	2.30151		0.839731	0.993372		1.27796	2.86295			2.21343	2.15192		1.8978	1.35977	2.36576	1.79891
G745	Belgium	Worldwide	Male	Goldman	-0.446233	-0.492246		-0.753293	-0.822697		-0.230218	0.429524			-1.0246	-1.0662		-0.24993	-0.825605	-1.0634	-0.123269
G746	Belgium	Worldwide	Male	Goldman	1.43839	0.282675		1.33412	0.918943		1.31243	1.12849			0.152862	0.022809		1.33001	1.68283	-0.193315	0.250549
G747	Belgium	Worldwide	Male	Goldman	0.0249217			0.125617	-0.123064		-0.169891	0.274199			-1.31897			-0.0442086	0.0295414	-1.21694	0.0470506
G748	Belgium	Worldwide	Male	Goldman	-0.540464	-1.92232		-0.808224	-0.182607		-0.799017	-0.93033			-1.46615	-1.44751		0.572956	-0.160491	-1.47285	-0.435153
G749	Belgium	Worldwide	Male	Goldman	-0.128204	0.0243682		1.00453	0.293739		0.416144	-0.0958397			0.349106	0.365184		0.809536	0.751665	-0.0909521	0.577917
G750	Belgium	Worldwide	Male	Goldman	2.92252	2.95233		1.33412			2.46727	2.00409			1.42845	1.14177		2.37508	2.6995	1.80276	1.17293
G751	Belgium	Worldwide	Male	Goldman							-0.816254	-0.747595			-0.926481	-1.07718		-0.200557	-1.11065	-1.31931	-0.855422
G752	Belgium	Worldwide	Male	Goldman	0.990789	-0.840023		-0.313838	-0.212379		1.34691	1.33863			0.0547397	-0.0780069		0.809536
G753	Belgium	Worldwide	Male	Goldman	1.61507	1.75748		2.70741	1.20177		1.41585	2.85229			2.70404	2.55119		1.61391	1.01771	2.57048	2.27005
G754	Belgium	Worldwide	Male	Goldman	0.625644	0.901747		0.674936	0.144881		0.67469	1.0691			0.692533	0.697577		0.770449	0.31459	0.727951	0.560221
G755	Belgium	Worldwide	Male	Goldman	0.731654	1.34188		0.784799	-0.00397732		0.519563	1.41325						1.83609	0.210072	-0.295678	0.263821
G756	Belgium	Worldwide	Male	Goldman	-0.410896	0.610249		0.784799	-0.956669		-0.100946	0.817836			-0.0433823	-0.375464		1.30738	-0.426537	-0.295678	0.427505
G757	Belgium	Worldwide	Male	Goldman	-0.0221938	0.522223		0.345344	0.100223
G758	Belgium	Worldwide	Male	Goldman	-0.116425	0.00993761		-0.588497	-0.0486348		-0.557709	-0.0303596			-0.435871	-0.619019		0.721076	0.31459	-0.500404	-0.559021
G759	Belgium	Worldwide	Male	Goldman	-0.210656	-0.277231		0.235481	-0.271922
G760	Belgium	Worldwide	Male	Goldman	-0.587579	-0.739009		-0.423701	-0.688725		-0.669745	-1.57143			-1.51521	-1.80385		-1.05224	-0.44554	-2.13821	-0.430729
G761	Belgium	Worldwide	Male	Goldman	-0.564022	0.0561154		-0.753293	-0.986441		-0.462909	-0.287711			-0.239626	-0.430363		0.626444	-1.03464	-0.142134	-0.322344
G762	Belgium	Worldwide	Male	Goldman	0.554971	0.0402418		0.729867	0.115109		0.450617	0.810222			-0.38681	-0.629999		0.828051	-0.00846509	-0.602767	0.460684
G763	Belgium	Worldwide	Male	Goldman	-1.04696	0.0171529		-0.258906	-0.584524		-0.842108	-0.126295			-1.07366	-1.2888		0.221172	-0.635573	-1.77994	-0.291376
G764	Belgium	Worldwide	Male	Goldman	-0.587579	-0.90496		0.125617	-0.688725		-0.462909	-0.313599			-0.141504	-0.54715		0.142998	-0.531055	-0.0397707	0.224006
G765	Belgium	Worldwide	Male	Goldman	0.14271	1.64925		1.22425			-0.118182	1.13305			0.839716	0.855289		1.97392	0.533128	0.523225	1.35873
G766	Belgium	Worldwide	Male	Goldman	0.166268	0.343284		-0.533565	-0.108178		0.786726	-0.318167			-0.0433823	-0.309584		0.0689383	0.295587	0.0625922	-0.472756
G767	Belgium	Worldwide	Male	Goldman	-0.929166	-1.32922		-1.6322	-1.40324		-0.867963	-0.811552			-2.00582	-2.05739		-1.34437	-1.16766	-2.24057	-1.43716
G768	Belgium	Worldwide	Male	Goldman	1.9331	1.16727		0.565072	1.51438		2.07083	2.05739						0.0236796	1.39778	0.216136	0.880953
G769	California, United States	Worldwide	Male	Goldman	-0.799599	-0.744781		-0.863156	-0.301694		-0.152655	-0.858758			-0.38681	0.0238072		-1.2806	0.286085	-0.142134	-1.02353
G770	California, United States	Worldwide	Male	Goldman	0.849442	0.437082		-0.863156	0.710542		0.622981	-0.793278			-1.0246	-0.177825		-1.98622	0.922695	-0.602767	0.226218
G771	California, United States	Worldwide	Male	Goldman	-2.1895	-2.91514		-1.68713	-2.0731		-1.97971	-2.13943			-1.80958	-1.71302		-2.17754	-2.02281	-2.34294	-1.3332
G772	California, United States	Worldwide	Male	Goldman	-0.540464	-1.92232		-1.85193	-0.59941		-0.445672	-1.1755			-2.59456	-1.73698		-1.32585	-0.474045	-1.98467	-1.67163
G773	California, United States	Worldwide	Male	Goldman	-1.67123	-2.26288		-1.6322	-1.52233
G774	California, United States	Worldwide	Male	Goldman	-1.01162	-1.6972		-1.19275	-1.04598		-0.73869	-2.11354			-1.0246	-1.17999		-1.14893	-0.179494	-1.31931	-0.873117
G775	California, United States	Worldwide	Male	Goldman	-1.05873	-2.35523		-1.41247	-1.52233		-1.7384	-2.49881			-2.44737	-2.271		-1.0975	-1.41471	-1.6264	-2.24452
G776	California, United States	Worldwide	Male	Goldman	0.401845	-0.080975		-0.0941103	-0.271922		-0.0492367	-0.034928			-0.239626	-0.101963		-1.54392	-0.312517	-0.295678	-1.28454
G777	California, United States	Worldwide	Male	Goldman	1.19103	0.0849766		1.22425	1.51438		0.984944	0.577234			0.349106	0.692586		-0.1985	1.03671	0.216136	0.115621
G778	California, United States	Worldwide	Male	Goldman	-0.516906	-0.291661		-0.313838	0.0555659		-0.0837093	-0.202435			-0.239626	0.480972		-0.301361	-0.198498	-0.500404	-1.12085
G779	California, United States	Worldwide	Male	Goldman	-0.281329	-0.832808		0.949595	0.710542		-0.428436	0.778243			0.152862	0.0417744		0.12654	0.143561	-0.295678	-1.97909
G780	California, United States	Worldwide	Male	Goldman	-1.05873	-0.919391		-0.753293	-0.956669		-0.876581	-0.18873			-0.337749	0.284331		-1.59329	-0.863612	-0.193315	-1.47698
G781	California, United States	Worldwide	Male	Goldman	-0.587579	-0.355156		0.565072	1.09757		-0.325018	0.153898			0.152862	-0.345518		-0.0503802	0.181568	-0.500404	0.480591
G782	California, United States	Worldwide	Male	Goldman	0.284057	0.985444		0.345344	0.442597		0.174836	0.447797			0.54535	0.7944		-1.14688	0.238577	1.44449	-0.222806
G783	California, United States	Worldwide	Male	Goldman	-0.0928669	0.0157098		-0.313838	0.234196		-0.0492367	0.181309			0.152862	0.960097		-0.729261	0.067548	0.318499	-1.00583
G784	California, United States	Worldwide	Male	Goldman	-0.705368	-0.825592		-0.203974	0.115109		-0.635272	-0.406489			-1.0246	-0.846603		-2.18577	-0.198498	-0.295678	-1.76232
G785	Canary Islands	Worldwide	Male	Goldman	-0.0693092	-0.912176		-0.698361	-0.271922		-0.497381	-1.37803			-0.828359	-0.874552		-0.88561	0.409607		-0.107785
G786	Canary Islands	Worldwide	Male	Goldman	-0.328444	-0.587488		-0.918088	-0.480323		-0.014764	-1.52422						0.328148
G787	Canary Islands	Worldwide	Male	Goldman	0.731654	0.585717		0.0706852	0.100223		0.519563	-0.185684			0.0547397	-0.000149049		0.992628
G788	Canary Islands	Worldwide	Male	Goldman	1.24992	1.45299		1.11439	0.740313		1.05389	1.0828						-0.256102	1.05572	0.523225	0.0514745
G789	Canary Islands	Worldwide	Male	Goldman	-0.16354	-0.701489		0.235481	0.383054		-0.506	0.009233			-0.435871	-0.521197		0.027794	-0.426537		-0.709433
G790	Canary Islands	Worldwide	Male	Goldman	0.920115	0.574173		0.345344	0.740313		0.502326	0.196536			0.937838	0.998028		-0.1985	1.16974	0.523225	-0.452848
G791	Canary Islands	Worldwide	Male	Goldman	-0.0693092	-1.65968		-0.0941103	-0.926898		-0.325018	-1.81659			-1.22085	-1.20794		-0.383649	-0.474045	-1.31931	-1.10537
G792	Canary Islands	Worldwide	Male	Goldman	-0.328444	-0.119938		-0.423701	-0.510095		-0.342254	-0.179593			-0.288687	-0.133905		-0.313704	-0.38853	-0.193315	0.739388
G793	Chile	Worldwide	Male	Goldman	1.81531	0.894531		1.33412	2.22889		1.63992	1.39497			1.72281	1.53904		0.418665	1.73984	1.90512	1.39855
G794	Chile	Worldwide	Male	Goldman	-1.07051	-0.848681		-1.41247	-1.1353		-0.790399	-0.350146			-0.337749	0.113643		0.103911	-0.787599	0.625588	-0.160872
G795	Chile	Worldwide	Male	Goldman	-0.422675	-0.0636583		-0.203974	-0.212379		-1.03171	-1.40849			-0.975542	-1.44152		-0.307532	-0.958628	-1.6264	0.102349
G796	Chile	Worldwide	Male	Goldman	0.378288	-0.141583		-0.203974	0.889171		-0.118182	0.397545			0.152862	-0.000149049		0.0195651	0.333594	0.318499	2.25899
G797	Chile	Worldwide	Male	Goldman	-0.0693092	0.00416538		-0.0391785	0.740313		-1.11789	-0.424763			-0.0433823	-0.179821		-0.0709524	-0.61657	0.318499	-0.236078
G798	Chile	Worldwide	Male	Goldman	0.154489	1.37363		0.784799	-0.42078		-0.135418	1.3432			-1.0246	-0.910486		-0.389821
G799	Chile	Worldwide	Male	Goldman	-1.577	-0.92372		-1.19275	-1.58187		-1.63498	-1.55163			-1.0246	-0.537168		-1.54598	-1.68075	-0.398041	-1.49246
G800	Chile	Worldwide	Male	Goldman	0.119153	0.110952		0.51014	-0.123064		0.174836	0.0838498			2.01718	1.45919		2.1961	0.447613	1.03504	-0.043639
G801	Chile	Worldwide	Male	Goldman	-0.210656	-0.343611		0.784799	0.918943		1.24349	1.41782			2.01718	1.75764		0.776621
G802	China	Worldwide	Male	Goldman	-1.76547	-1.50239		-1.6322	-1.2395		-0.876581	-1.11916			-1.26991	-1.49841		-1.69204	-0.816104	-0.807492	-0.607684
G803	Colorado, United States	Worldwide	Male	Goldman					1.0678		-0.497381	-1.02779			-1.22085	-1.51139		-0.0750668	0.884688	1.44449	0.655335
G804	Colorado, United States	Worldwide	Male	Goldman	-0.387339	-0.33351		0.0706852	0.412825		0.157599	-0.848099			0.152862	-0.211763		-0.0215792	0.105554	-0.807492	-0.594412
G805	Colorado, United States	Worldwide	Male	Goldman	-1.30609	-1.23686		-1.96179	-1.61164		-1.72978	-2.23841			-1.95676	-2.02944		-2.122	-1.75677	-2.03585	-1.44159
G806	Colorado, United States	Worldwide	Male	Goldman	-0.964503	-0.617792		-0.588497	-0.941783
G807	Democratic Republic of the Congo	Worldwide	Male	Goldman	-1.64768	-2.81124		-2.29138	-1.8647		-2.46232	-2.6252						-1.71261	-1.90879		-1.60306
G808	Democratic Republic of the Congo	Worldwide	Male	Goldman	-2.05994	-3.39135		-2.67591	-1.8647		-2.53989	-3.0059			-3.42859	-3.34005		-3.2905	-2.06082	-3.21302	-0.901872
G809	Democratic Republic of the Congo	Worldwide	Male	Goldman	0.743432	-0.581716		1.16932	1.30597		1.03665	-0.293803			-0.141504	-0.133905		-0.747776	1.5403	0.113774	-1.0921
G810	Ecuador	Worldwide	Male	Goldman	-1.05873	-0.620678		-0.149042	-0.450552		-0.721454	-0.784142			-0.828359	-1.55331		0.175914	-0.778097	-1.21694	-0.320132
G811	Ecuador	Worldwide	Male	Goldman	0.260499	0.274017		0.125617	0.323511		0.0197087	-0.604452						1.05229	0.751665		0.76372
G812	Ecuador	Worldwide	Male	Goldman	0.189826	-0.101178		0.949595	0.368168		-0.299164	-0.0669066			0.398167	0.379158		0.0401373	0.162564	0.625588	-0.742612
G813	Ecuador	Worldwide	Male	Goldman	-0.764262	-0.412878		-0.313838	-0.197493		-0.755927	-0.93033			-0.730237	-1.03326		-0.72309	-0.217501	-0.500404	-0.680678
G814	Ecuador	Worldwide	Male	Goldman	-0.198877	-0.594703		-0.203974	0.278853		-0.635272	-0.551154			0.54535	-0.157861		-0.358963	0.362099	0.318499	0.533678
G815	Ecuador	Worldwide	Male	Goldman	-1.29431	0.164345		-0.0941103	-0.271922		-1.05756	-0.435422			-0.0433823	-0.457314		0.260259	-0.730589		-0.191839
G816	Egypt	Worldwide	Male	Goldman	-0.281329	-0.635109		-0.203974	0.0257943		-0.281927	0.0594851			0.152862	-0.073016		-1.45546	-0.350524	0.0625922	-0.271469
G817	Egypt	Worldwide	Male	Goldman	0.496076	-0.0477847		0.455208			0.536799	0.516323			-0.239626	-0.149876		0.529755	0.409607	0.113774	0.254973
G818	Egypt	Worldwide	Male	Goldman	1.59151	1.58864		1.33412	1.82698										1.73984	1.03504	0.918556
G819	Egypt	Worldwide	Male	Goldman	0.873	0.320195		0.894663	0.993372		1.24349	1.04321			0.643472	0.17553		0.208829	1.16974	0.318499	-0.189627
G820	Egypt	Worldwide	Male	Goldman	0.366509	1.06481		1.33412	0.621227		0.700544	0.619873			0.349106	0.0956759		-0.019522	0.865685	0.318499	-0.209535
G821	Egypt	Worldwide	Male	Goldman	0.637423	1.21633		1.11439	0.353282		0.588508	1.3432			1.42845	1.71272		0.675817	0.580636	0.625588	0.861045
G822	Egypt	Worldwide	Male	Goldman	-1.04696	-1.14306		-0.423701	-0.658953		-0.704218	-1.77548			-0.975542	-0.912483		-0.342505	-0.597566	-0.705129	0.235066
G823	Egypt	Worldwide	Male	Goldman	-0.446233	0.551084		1.38905	0.0704517		-0.0492367	0.565052			0.54535	0.115639		-0.673717	-0.436039	-0.244496	-0.516994
G824	Egypt	Worldwide	Male	Goldman	-0.422675	-0.740452		0.0157534			-0.393963	0.258971			0.103801	-0.116936		-0.873267	-0.236504	-0.500404	-0.543538
G825	Egypt	Worldwide	Male	Goldman	-0.587579	-0.62645		0.345344			0.261017	0.392977			-0.141504	-0.375464		-0.865038	0.409607	-0.500404	0.117833
G826	Egypt	Worldwide	Male	Goldman	0.507855	-0.216622		0.784799	0.978486		0.476472	-1.05063			-0.239626	-0.609037		0.239687	1.16974	-0.0909521	0.7416
G827	Egypt	Worldwide	Male	Goldman	-0.0339726	-0.405663		-0.203974	-0.108178		-0.359491	-0.313599			-0.632115	-0.882537		-0.41245	-0.217501	-0.500404	0.347875
G828	Egypt	Worldwide	Male	Goldman				1.22425	0.293739		0.984944	-0.857236			0.0547397	-0.231726		-0.0256936	0.903692	-0.193315	1.2415
G829	Egypt	Worldwide	Male	Goldman	-2.04816	-1.44322		-0.753293	-2.04333		-2.33305	-1.87142			-1.17179	-1.33072		-0.957612	-2.00381	-1.57521	-1.30666
G830	Egypt	Worldwide	Male	Goldman	-0.611137	-0.66397		0.784799	-0.0486348		-0.695599	-1.12829			-0.337749	-0.595063		-0.780692	-0.331521	-0.807492	-0.0104599
G831	Egypt	Worldwide	Male	Goldman	-0.422675	0.0286974		-0.0941103	-0.688725		-0.480145	-0.191776			0.349106	0.270357		-0.145012	-0.331521	-0.244496	0.071382
G832	Egypt	Worldwide	Male	Goldman	-1.6359	-1.32922		-0.149042	-1.67119		-1.23854	-1.29428			-0.435871	-0.604046		0.846566	-0.863612	-0.500404	-0.711645
G833	Egypt	Worldwide	Male	Goldman	-0.870272	-0.805389		0.0157534	-0.569638		-0.4112	-0.570951			-0.288687	-0.480272		0.0668811	-0.303016	-0.807492	-0.129905
G834	Egypt	Worldwide	Male	Goldman	0.684538	0.118167		-0.423701	0.591455		0.157599	-0.82678			0.201923	-0.00314358		-1.24768	0.998708	0.0114107	-0.576717
G835	Egypt	Worldwide	Male	Goldman	-0.917387	-0.64521		-0.478633	-0.822697		-0.807636	-0.391261			-0.681176	-0.975368		-1.43077	-0.825605	-0.909855	-0.789063
G836	Egypt	Worldwide	Male	Goldman	-0.234213	0.278346		0.729867	-0.0337489		-0.0233822	0.613781			1.03596	0.743493		0.293175	-0.122485	0.932677	0.659758
G837	Egypt	Worldwide	Male	Goldman	-0.717147	-1.70874		-0.258906	-0.0635206		-0.592181	-1.25164			-0.779298	-1.01729		-0.465938	-0.464543	-1.0634	0.151012
G838	Egypt	Worldwide	Male	Goldman	-0.658252	-1.05071		-1.24768	-0.807811		-0.488763	-1.91558			-1.46615	-1.73698		-1.95742	0.0865512	-2.03585	-1.26684
G839	Egypt	Worldwide	Male	Goldman	-0.0457515	-0.151685		1.38905	0.323511		0.00247236	-0.0181773			-0.288687	-0.400418		-1.0975	-0.0274684	-0.295678	-0.0281554
G840	Egypt	Worldwide	Male	Goldman	0.543192	0.135484		1.9933	0.755199		0.364435	0.309223			0.398167	0.177526		0.295232	0.713659	0.318499	-0.665195
G841	Egypt	Worldwide	Male	Goldman	-0.175319	-0.861669		-0.423701	-0.629181		0.312726	-1.36737			-0.828359	-0.872556		-0.727204	0.42861		0.546949
G842	Egypt	Worldwide	Male	Goldman	0.425403	0.250928		0.0157534	1.0678		1.08836	0.29095			0.398167	-0.0630342		-0.194385	1.81585	0.420862	0.577917
G843	Egypt	Worldwide	Male	Goldman	-0.116425	-0.594703		-0.203974	0.710542		1.09698	-0.599884			-0.533993	-0.0969722		-0.63463	1.25525	-0.193315	-0.530266
G844	Egypt	Worldwide	Male	Goldman	-0.0221938	0.452956		0.345344	-0.0932922		-0.152655	0.236129			-0.239626	-0.129912		-0.1985	-0.160491	-0.0909521	0.533678
G845	Egypt	Worldwide	Male	Goldman	2.26291	0.389462		0.784799	2.13958		2.0536	0.647283			-0.239626	-0.287624		0.0236796	2.23392	0.113774	0.560221
G846	Egypt	Worldwide	Male	Goldman	0.260499	0.135484		-0.313838	0.204424		-0.204364	-0.890737			-0.632115	0.309286		0.916511	0.751665	0.318499	-1.01468
G847	Egypt	Worldwide	Male	Goldman	0.189826	-0.912176		-1.02795	-0.123064		0.10589	-0.738458			-0.583054	-0.679908		-0.558513	0.31459	-1.11458	1.33661
G848	Egypt	Worldwide	Male	Goldman	0.401845	-0.0030499		0.0706852	0.740313		1.39	0.0625307			0.250984	-1.05123		-0.793035	1.26475	0.113774	0.126681
G849	Egypt	Worldwide	Male	Goldman	0.0249217	-0.259914		0.345344	0.144881		0.381672	-0.0836573			0.201923	-0.535172		-0.544112	0.54263	-0.500404	-0.494875
G850	Egypt	Worldwide	Male	Goldman	0.260499	-0.565842		-0.533565	0.383054		-0.350873	-0.615112			-0.337749	-0.242706		-1.21271	0.295587	-1.21694	-0.492663
G851	Egypt	Worldwide	Male	Goldman	-0.0693092	0.167231		-0.97302	-0.0635206		0.364435	-0.465878			0.250984	-0.674917		-0.23553	0.31459	-0.705129	-0.901872
G852	Egypt	Worldwide	Male	Goldman	-0.210656	-0.399891		-0.0941103	-0.271922		0.0972722	-0.205481			-0.484932	-0.968381		-0.155298	0.0485447	-0.807492	-0.802335
G853	Egypt	Worldwide	Male	Goldman	-1.12941	-0.355156		-0.863156	0.234196		-0.1268	-0.616635			-1.12273	-1.00531		0.486553	-0.0654749	-1.01222	-0.163084
G854	Egypt	Worldwide	Male	Goldman	0.390067	0.1528		-0.203974	0.591455		0.605744	0.0610079			-0.533993	-1.64015		0.0627667	0.970203	-0.602767	-0.581141
G855	Egypt	Worldwide	Male	Goldman	0.731654	0.334625		0.565072	-0.152835		0.881526	0.129534			-0.0924434	-0.791703		0.369292	1.01771	-1.52403	1.43394
G856	Egypt	Worldwide	Male	Goldman	0.401845	-0.130039		-0.533565			1.15731	-0.322736			-0.38681	-0.581088		-0.23553	0.761167	-0.909855	-0.384278
G857	Egypt	Worldwide	Male	Goldman	-0.37556	0.377917		0.125617	-0.331465		0.10589	0.312269			0.447228	0.215457		-0.642858	0.0865512	0.0114107	-0.109997
G858	Egypt	Worldwide	Male	Goldman	0.225162	0.363487		-0.643429	-0.182607		-0.3164	0.0183698			0.0056787	-0.499238		-0.632572	0.267082	-0.0909521	-0.114421
G859	Egypt	Worldwide	Male	Goldman	2.00377	-0.38546		0.0157534	1.57392		1.62269	-0.162843			-0.0433823	-0.453321		0.67376	0.827678	-0.500404	0.473955
G860	Egypt	Worldwide	Male	Goldman	-1.08229	-1.43745		-0.533565	-0.658953		-0.979999	-1.19834			-1.12273	-1.56729		-0.947326	-0.44554	-1.72876	-0.833302
G861	Egypt	Worldwide	Male	Goldman	1.22637	0.149914		0.565072	1.63346		1.64854	0.0259837			-0.239626	-0.192797		-0.309589	1.92987	-0.295678	0.507134
G862	Egypt	Worldwide	Male	Goldman	1.68574	-0.851567		0.125617	2.40752		2.01912	-0.00751771			-0.0433823	-0.795696		0.375464	2.90854	0.113774	0.655335
G863	Egypt	Worldwide	Male	Goldman	0.637423	-0.808276		0.0157534	1.33575		1.18316	-0.977536			-0.0433823	-0.0700214		0.0339657	1.68283	-0.0909521	0.712845
G864	Egypt	Worldwide	Male	Goldman	1.27348	0.536653		2.26796	1.51438		1.09698	0.520891			-0.0433823	-0.24071		0.147113	1.06522	-0.346859	-0.0392151
G865	Egypt	Worldwide	Male	Goldman	1.73286	-0.203635		-0.203974	1.2762		1.90709	-0.284666			-0.730237	-0.427369		-1.41431	1.18874	-0.807492	-0.76252
G866	Egypt	Worldwide	Male	Goldman	0.0249217	-0.577387		0.125617	0.115109		-0.4112	-0.156751			0.152862	-0.378458		1.69208	-0.50255	-0.346859	0.940675
G867	England, United Kingdom	Worldwide	Male	Goldman	0.331172	1.212		1.66371	0.561683		0.29549	1.15285			0.54535	0.803383		1.35676	-0.00846509	0.625588	0.290364
G868	England, United Kingdom	Worldwide	Male	Goldman	0.896558	0.816606		1.77357	0.442597		-0.066473	1.13458			0.0547397	0.147581		0.589414	0.0485447	-0.295678	-0.103361
G869	England, United Kingdom	Worldwide	Male	Goldman	1.10858	0.357714		1.00453	1.21666		1.50203	0.205673			0.643472	0.617722		0.32609	1.70183	-0.193315	1.34104
G870	England, United Kingdom	Worldwide	Male	Goldman	1.4855	2.84843		2.98207	1.15712		1.46756	2.76092			2.40967	2.67796		2.21667	1.66382	2.26339	1.65956
G871	England, United Kingdom	Worldwide	Male	Goldman	1.13214	1.59297		0.0157534	0.68077		0.915998	0.779766			0.447228	0.257381		1.54191	0.276584	0.523225	-0.242714
G872	England, United Kingdom	Worldwide	Male	Goldman	-0.964503	-0.548525		0.235481	-1.19484		-0.876581	-0.849622			-1.22085	-0.48127		-0.439194	-1.24368	-1.11458	-0.165296
G873	England, United Kingdom	Worldwide	Male	Goldman	-1.48277	-1.04927		-1.96179	-2.32616		-0.911054	-0.893783			-2.59456	-2.48062		-1.59535	-1.49072	-2.24057	-1.04344
G874	England, United Kingdom	Worldwide	Male	Goldman	0.519634	1.2755		0.455208	-0.361237		0.29549	0.520891			0.447228	0.811369		0.649073	-0.407534	0.727951	0.633215
G875	England, United Kingdom	Worldwide	Male	Goldman	0.378288	0.783416		0.345344	-0.182607		-0.2216	0.565052			0.152862	1.02698		-0.852694	-1.03464	0.523225	1.1309
G876	England, United Kingdom	Worldwide	Male	Goldman	1.20281	1.96239		1.44398	0.829628		1.26073	0.755401			0.741594	0.703566		0.972056	1.24575	1.1374	0.520406
G877	England, United Kingdom	Worldwide	Male	Goldman	0.0249217	0.0128237		-0.423701	-0.24215		-0.979999	0.0579623			-0.141504	-0.745787		-0.832122	-1.03464	-0.500404	-2.03881
G878	England, United Kingdom	Worldwide	Male	Goldman	1.24992	2.06629		0.180549	0.442597		0.847053	0.820881			0.986899	2.01417		0.379578	0.48562	0.727951	-0.220594
G879	England, United Kingdom	Worldwide	Male	Goldman	0.0484794	-0.228167		-0.533565	0.174652		0.554035	-0.0806117			0.349106	0.49295		0.268488	0.238577	0.318499	1.06454
G880	England, United Kingdom	Worldwide	Male	Goldman	1.20281	1.93353		1.22425	0.621227		0.536799	1.49243			1.03596	0.916177		1.66328	0.238577	-0.705129	-0.0458509
G881	England, United Kingdom	Worldwide	Male	Goldman	1.34415	1.70986		0.894663	1.09757		1.89847	1.16351			1.03596	0.913183		1.50693	0.998708	0.830314	1.06233
G882	England, United Kingdom	Worldwide	Male	Goldman	1.34415	1.69976		0.894663	1.0678		1.89847	1.23356			0.937838	0.372171		1.43082	1.01771	0.830314	1.18841
G883	England, United Kingdom	Worldwide	Male	Goldman	0.119153	1.00132		1.11439	-0.182607		0.467853	0.303132			-0.239626	-0.209766		-0.41245	0.276584	-1.11458	-0.0546987
G884	England, United Kingdom	Worldwide	Male	Goldman	0.496076	1.62616		0.345344	0.115109		0.398908	1.11021			1.2322	0.688593		2.61371	0.181568	1.34213	2.80977
G885	England, United Kingdom	Worldwide	Male	Goldman	1.27348	1.45011		1.44398	0.621227		0.743635	1.44523			0.250984	-0.349511		0.832165	0.618643	0.625588	0.52483
G886	England, United Kingdom	Worldwide	Male	Goldman	-0.210656	0.409664		-0.258906	-0.986441		-0.290545	-0.768914			-1.0246	0.174532		-1.32174	-0.939625	-1.21694	-0.758096
G887	England, United Kingdom	Worldwide	Male	Goldman	0.755211	0.947925		1.55385	1.54415		0.157599	0.743219			0.349106	1.3963		0.889768	0.941698	0.727951	1.39855
G888	England, United Kingdom	Worldwide	Male	Goldman	-0.446233	0.552527		0.235481	-0.718496		-1.01447	0.406682			0.0547397	0.0577452		1.7538	-0.673579	0.932677	0.303636
G889	England, United Kingdom	Worldwide	Male	Goldman	1.01435	1.06914		0.0157534	0.978486		0.709162	1.00057			0.937838	1.30547		1.16338	0.295587	0.625588	0.0448387
G890	England, United Kingdom	Worldwide	Male	Goldman	0.849442	0.401006		1.11439	-0.0337489		-0.169891	0.173695			-0.141504	0.595763		1.70031	-0.141488	0.420862	0.363358
G891	England, United Kingdom	Worldwide	Male	Goldman	-0.0457515	0.773315		0.455208	-0.182607		-0.566327	0.184354			0.250984	-0.313577		0.367235	-0.521553	0.0114107	1.15302
G892	England, United Kingdom	Worldwide	Male	Goldman	-0.0221938	0.809391		1.44398	-0.807811		-0.342254	0.0290293			0.250984	-0.0490597		1.0564	-0.806602	-0.193315	-0.331191
G893	England, United Kingdom	Worldwide	Male	Goldman	0.189826	-0.056443		0.455208	0.0853375		-0.635272	0.715809			1.03596	1.13578		1.42464	-0.0274684	1.23977	0.164284
G894	England, United Kingdom	Worldwide	Male	Goldman	0.213384	1.10233		0.345344	-0.212379		0.364435	0.60769			1.03596	1.41127		0.305518	-0.882615	0.727951	0.108985
G895	England, United Kingdom	Worldwide	Male	Goldman	0.543192	0.584274		-1.52234	-0.271922		0.467853	0.808699			-1.0246	-0.787711		1.40613	0.238577	-1.21694	0.642063
G896	England, United Kingdom	Worldwide	Male	Goldman	0.401845	-0.132925		-0.698361	0.323511		0.0110905	0.495004			-0.288687	0.202481		-0.694289	0.789672	0.727951	-0.665195
G897	England, United Kingdom	Worldwide	Male	Goldman	-0.210656	0.00272233		-0.753293	-0.510095		-0.0837093	-0.0851801			0.349106	0.454021		-0.630515	-0.692583	0.727951	-0.118845
G898	England, United Kingdom	Worldwide	Male	Goldman	0.119153	0.640553		0.235481	0.0853375		0.329963	0.0838498			0.152862	0.952112		-0.256102	0.257581	-0.0909521	-0.89966
G899	England, United Kingdom	Worldwide	Male	Goldman	1.60329	1.66512		0.729867	1.15712		0.67469	0.747787			0.790655	1.01799		1.22098	1.13173	0.318499	0.219582
G900	England, United Kingdom	Worldwide	Male	Goldman	-2.696	-2.12867		-1.52234	-2.8174		-2.4968	-2.97392			-2.00582	-1.85277		-0.856809	-1.90879	-2.75239	-2.82847
G901	England, United Kingdom	Worldwide	Male	Goldman							0.502326	0.999048			0.937838	1.24857		0.531812	0.067548	1.54685	-0.255985
G902	England, United Kingdom	Worldwide	Male	Goldman	-0.0693092	0.727137		1.22425	0.0555659		-0.152655	0.293995			0.447228	0.81636		-0.227301	-0.692583	0.523225	-0.435153
G903	England, United Kingdom	Worldwide	Male	Goldman	-0.634695	-0.082418		0.0157534	-1.1353		-0.893817	0.402113			0.0547397	0.508921		0.657302	-1.47172	-0.193315	-0.357735
G904	England, United Kingdom	Worldwide	Male	Goldman	0.543192	0.259586		1.66371	0.383054		0.29549	0.351861			0.152862	0.796396		-0.470052	0.31459	-0.295678	0.748236
G905	England, United Kingdom	Worldwide	Male	Goldman	0.873	1.9292		1.44398	0.978486		0.364435	0.577234			1.13408	0.468994		0.739591	-0.198498	-0.0909521	1.25919
G906	England, United Kingdom	Worldwide	Male	Goldman	0.755211	-0.4706		0.0706852			1.26073	-0.741503			-0.926481	-0.145883		0.0010502	0.998708	-0.602767	-0.702798
G907	England, United Kingdom	Worldwide	Male	Goldman	-1.4121	-0.557184		-1.30261	-1.16507		-1.20407	-1.05215			-1.0246	-0.951412		0.0627667	-0.825605	-0.909855	-1.0368
G908	England, United Kingdom	Worldwide	Male	Goldman	-0.68181	-1.53846		-1.46741	-1.16507
G909	France	Worldwide	Male	Goldman	0.967231	-0.482145		-0.313838	-0.0337489		0.622981	0.415818			0.741594	0.427071		0.173856	0.31459	-0.909855	-0.0524867
G910	France	Worldwide	Male	Goldman	1.27348	-0.0246958		0.784799	1.0678		1.22625	1.08585			0.54535	0.508921		-0.0688951	1.64482	0.830314	-0.121057
G911	France	Worldwide	Male	Goldman	0.35473	-0.0275819		-0.698361	0.472369		-0.014764	0.417341			0.349106	0.251392		0.342548	0.067548	0.574407	0.102349
G912	France	Worldwide	Male	Goldman	1.00257	0.141256		0.784799	0.68077		1.20902	0.132579			0.250984	0.770444		-0.225244	1.02721	0.318499	0.195251
G913	France	Worldwide	Male	Goldman	1.15569	0.144142		-0.0941103	0.918943		1.65716	-0.315122			-0.435871	-0.485263		-0.605829	1.13173	-0.602767	-0.167508
G914	France	Worldwide	Male	Goldman	-0.139982	-0.545639		-0.423701	-0.450552		0.278254	-0.5542			-0.239626	-0.408403		-0.0935817	0.561633	-0.0909521	-0.247138
G915	France	Worldwide	Male	Goldman	-0.599358	0.978229		1.05946	-0.569638		-0.531854	-0.0288368				1.00801		0.624387	-0.787599	0.523225	0.575705
G916	France	Worldwide	Male	Goldman	-0.870272	-1.38261			-1.93913		-0.945526	-0.522221			-1.41709	-2.02246		-0.741605	-1.16766	-2.03585	-1.03016
G917	France	Worldwide	Male	Goldman	0.955452	0.359157		1.16932	-0.837583		0.709162	1.41477			1.2322	0.891223		0.47421	-0.312517	0.0625922	1.27689
G918	France	Worldwide	Male	Goldman	-0.634695	0.210523		-0.313838			-0.618036	-0.0653838			-0.337749	-0.406407		0.85068	-0.122485	-0.602767	0.754872
G919	France	Worldwide	Male	Goldman	0.0720372	0.461614		0.0157534	-0.331465		0.67469	-0.462833			-0.141504	-0.3555		-0.636687	0.54263	-0.193315	0.162072
G920	France	Worldwide	Male	Goldman	-0.493348	-0.649539		-0.533565			-0.0837093	-0.362328			-0.239626	-0.0660287		0.00310742	-0.217501	-0.0909521	0.279304
G921	Germany	Worldwide	Male	Goldman	-1.05873	-0.656755		-0.533565	-1.04598		-0.962763	-1.24402			-0.926481	-0.88653		-0.37542	-0.635573	-1.21694	-1.41504
G922	Germany	Worldwide	Male	Goldman	1.14391	-0.803946		-0.698361	0.263967		1.91571	0.00771021			-0.141504	-0.623011		-0.531769	1.5403	-0.0397707	-0.607684
G923	Germany	Worldwide	Male	Goldman	-0.446233	-0.681287		-0.533565	-0.301694		-0.0750912	-0.0562471			-0.632115	-0.981357		-0.208786	-0.44554	-1.42167	0.719481
G924	Germany	Worldwide	Male	Goldman	1.40305	1.098		1.55385	1.60369		1.88123	1.22899			1.2322	0.814363		0.877424	1.60681	1.03504	0.768144
G925	Germany	Worldwide	Male	Goldman	1.42661	1.68388		2.37782	1.03803		2.26043	0.8422			1.91906	1.03995		0.928855	0.922695	1.49567	0.509346
G926	Germany	Worldwide	Male	Goldman	-0.587579	-1.34798		-2.18152	-0.897126		-0.0923275	-1.41001			-1.80958	-2.44768		-1.20859	-0.246006		-0.669618
G927	Germany	Worldwide	Male	Goldman	1.06146	1.63915		-0.0941103	0.353282		1.15731	1.27924			0.741594	0.724527		1.89369	0.647147	0.216136	0.343451
G928	Germany	Worldwide	Male	Goldman	1.17925	0.839695		0.565072	0.0853375		0.554035	0.152375			-0.533993	-1.175		0.908282	-0.692583	-1.01222	-0.24935
G929	Germany	Worldwide	Male	Goldman	1.55617	0.698276		-0.149042	1.33575		1.83814	0.808699			0.152862	-1.07219		1.19012	1.35977	-0.346859	1.8343
G930	Germany	Worldwide	Male	Goldman	1.53262	0.165788		1.16932	1.46972		1.66578	0.654897			1.18314	0.724527		0.928855	1.41678	1.1374	1.55559
G931	Germany	Worldwide	Male	Goldman	0.849442	0.265359		0.949595	0.368168		1.13145	0.284858			0.0547397	-0.354502		1.40201	0.922695	0.0625922	1.55338
G932	Germany	Worldwide	Male	Goldman	1.14391	0.601591		1.66371	1.09757		1.03665	0.459979			1.08502	0.92017		1.30533	1.28376	0.523225	1.18399
G933	Germany	Worldwide	Male	Goldman	-0.210656	0.245156		-0.753293	-0.480323		-0.393963	0.24222			0.250984	-0.441343		0.196486	-0.350524	-0.0909521	-0.722705
G934	Germany	Worldwide	Male	Goldman	2.59271	2.39964		2.98207	1.93118		3.0533	3.2741			2.40967	0.978064		2.21461	2.44296	1.90512	1.43173
G935	Germany	Worldwide	Male	Goldman	2.1569	0.523666		0.674936	1.51438		2.0536	0.906158			1.03596	0.671624		0.949427	1.84435	0.625588	0.903072
G936	Germany	Worldwide	Male	Goldman	0.46074	0.85124		0.180549	-0.271922		1.13145	0.791948			0.300045	0.266364		0.885653
G937	Germany	Worldwide	Male	Goldman	-0.634695	0.0907488		0.345344	-1.41813		-0.721454	-0.668409			-0.435871	-0.921466		-0.24993	-1.20567	-0.398041	-1.07883
G938	Germany	Worldwide	Male	Goldman	1.94488	1.13119		1.05946	1.61858		2.54483	1.12544			0.937838	0.429067		0.832165	2.1009	0.369681	0.566857
G939	Germany	Worldwide	Male	Goldman	1.20281	2.21493		0.51014	0.621227		0.459235	1.19092			0.300045	0.0896869		-0.169699	0.618643	-0.142134	-0.231654
G940	Germany	Worldwide	Male	Goldman	1.36771	0.0979641		-0.203974	0.710542		1.04527	0.21481			0.447228	0.14259		-0.0380369	0.846682	0.113774	0.0802297
G941	Germany	Worldwide	Male	Goldman	-1.4121	-1.16038		-0.643429	-1.67119		-0.885199	-0.372988			-0.583054	-1.09515		-0.488567	-1.32919	-1.21694	-0.738189
G942	Germany	Worldwide	Male	Goldman	2.33358	1.14562		1.66371	1.54415		2.76029	1.89597			1.52657			1.95746	2.91804	1.03504	0.507134
G943	Germany	Worldwide	Male	Goldman	1.06146	-0.163229		-1.19275	0.918943		1.42447	0.0610079			-0.533993	-1.2339		0.795136	2.27193	-0.705129	0.892012
G944	Germany	Worldwide	Male	Goldman	0.319393	-0.477816			0.234196		1.07113	-0.590747			-1.41709	-1.85077		-1.01727	0.504623	-0.500404	-0.720493
G945	Germany	Worldwide	Male	Goldman	0.472519	1.21778		0.400276	-0.271922		-0.187127	0.95641			0.0056787	-0.51421		3.07865	-0.141488	-0.602767	0.967218
G946	Germany	Worldwide	Male	Goldman	1.33238	0.0878627		0.565072	1.32086		1.01942	0.688398			-0.533993	-0.467296		0.379578	0.827678	-0.295678	0.420869
G947	Germany	Worldwide	Male	Goldman	1.23814	0.659313		1.55385			1.63992	1.98886			0.986899	0.429067		0.727247	0.732662	1.34213	1.46269
G948	Germany	Worldwide	Male	Goldman	-0.0928669	-1.81697		-1.52234	0.0853375		0.760871	-0.825257			-1.12273	-1.50141		0.056595	0.0865512	-1.21694	-0.99035
G949	Germany	Worldwide	Male	Goldman	-0.0221938	-0.85734		-1.85193	-1.10553		-0.480145	-1.09327			-1.12273	-2.0534		0.34872	-0.455042	-1.6264	-0.69395
G950	Germany	Worldwide	Male	Goldman	1.10858	1.33755		0.784799	0.427711		0.743635	0.979252			0.496289	0.339231		1.52339	0.770669	0.164955	0.0359909
G951	Germany	Worldwide	Male	Goldman	1.62685	0.601591		1.44398	1.2762		1.39	1.65233			1.33033	0.716542		0.941198	1.75884	0.625588	0.378842
G952	Germany	Worldwide	Male	Goldman	0.166268	-0.430195		0.125617	-0.0635206		-0.290545	-0.75064			-0.730237	-0.464301		0.375464	-0.540556	-0.705129	-2.08526
G953	Germany	Worldwide	Male	Goldman	0.35473	-0.702932		-0.478633	-0.361237		0.088654	0.0808042			-0.435871	-0.789707		0.227344	-0.0464716	-0.449222	0.033779
G954	Germany	Worldwide	Male	Goldman	1.29704	2.04176		1.49891	0.234196		1.00218	1.65994			2.26249	1.91336		1.93072	0.580636	2.05867	1.06012
G955	Germany	Worldwide	Male	Goldman	2.28646	0.805062		0.565072	2.34798		2.37247	1.50461			1.03596	-0.0101308		1.16338	2.32894	1.1374	1.37422
G956	Germany	Worldwide	Male	Goldman	1.29704	1.55401		-0.0391785	1.30597		1.32967	1.86704			0.741594	0.45502		0.544155	1.60681	0.523225	0.737176
G957	Germany	Worldwide	Male	Goldman	1.29704	0.386575		1.44398	1.0678		1.17454	1.11935			0.0547397	-0.114939		0.992628	0.960701	0.0114107	0.254973
G958	Germany	Worldwide	Male	Goldman	0.896558	0.343284		-0.0391785	-0.42078		0.855671	1.17874			0.839716	0.70656		0.167685	0.561633	0.830314	0.237278
G959	Germany	Worldwide	Male	Goldman	0.778769	0.523666		1.66371	0.115109		0.364435	0.980774			0.349106	0.193497		1.00291	-0.0844781	1.1374	0.369994
G960	Germany	Worldwide	Male	Goldman	1.90954	0.702605		0.125617	1.4846		1.53651	0.686875			0.937838	0.147581		1.15926	1.92987	0.318499	0.622155
G961	Germany	Worldwide	Male	Goldman	0.166268	-1.82996		-0.863156	-1.10553		0.364435	-1.19225			-1.61334	-2.19015		0.974113	-0.207999	-1.6264	-0.711645
G962	Germany	Worldwide	Male	Goldman	2.098	1.2019		1.16932	0.948715		1.39	0.664034			0.839716	0.0647325		0.616158	0.647147	-0.295678	0.100137
G963	Germany	Worldwide	Male	Goldman	0.802327	0.715592		0.345344	0.591455		1.08836	-0.0988852						1.02349	0.675652	0.267318	1.9825
G964	Germany	Worldwide	Male	Goldman	2.41603	0.608806		-0.423701	1.63346		2.28629	9.62457e-05			-0.435871	-1.07219		1.4123	2.65199	-0.449222	1.7967
G965	Germany	Worldwide	Male	Goldman	2.00377	0.135484		1.05946	1.57392		2.26043	1.65994			1.2322	1.18569		1.37116	2.44296	0.932677	1.29016
G966	Germany	Worldwide	Male	Goldman	1.39127	1.58287		1.77357	1.18689		2.15701	1.7574			2.16436	1.94031		1.45139	1.37877	1.75158	1.17956
G967	Germany	Worldwide	Male	Goldman	-0.316665	0.603034		-0.0391785	-0.376123		0.48509	1.27772			0.937838	0.320266		-1.21682	-0.0749765	0.0625922	-0.293588
G968	Germany	Worldwide	Male	Goldman	1.06146	1.55545		1.00453	0.383054		1.62269	1.54421			0.888777	0.294313		2.39771	0.694656	0.676769	1.80776
G969	Germany	Worldwide	Male	Goldman	-1.10585	-1.55434			-1.64142		-0.790399	-1.36889			-1.80958	-1.74696		-0.570856	-0.768596	-1.52403	-0.837726
G970	Germany	Worldwide	Male	Goldman	1.01435	0.90319		0.784799	-0.00397732		0.261017	1.03864			0.496289	0.0238072		1.05229	0.713659	0.369681	0.310272
G971	Germany	Worldwide	Male	Goldman	-0.434454	-1.26572		-1.13782	-0.271922		-0.454291	-1.15266			-1.22085	-1.40858		-0.282846	-0.607068	-1.8823	-1.09652
G972	Germany	Worldwide	Male	Goldman	0.213384	0.76177		0.455208	-0.480323		0.140363	0.274199			0.839716	0.640681		-0.221129	-0.0654749	1.18858	-0.47718
G973	Germany	Worldwide	Male	Goldman	0.896558	0.771872		0.949595	0.799856		1.56236	2.20814			1.72281	1.23659		1.3259	0.903692	1.34213	-0.207323
G974	Germany	Worldwide	Male	Goldman	-0.399117	-0.565842		-0.313838	-1.01621		-0.204364	-0.549632			-1.22085	-1.75894		0.690218	0.0770496	-1.37049	-0.0502748
G975	Germany	Worldwide	Male	Goldman	2.38069	1.88447		2.10316	2.28844		2.2432	1.52593			1.72281	1.19467		2.25782	3.05106	1.75158	2.57972
G976	Germany	Worldwide	Male	Goldman	0.731654	0.548198		1.00453	0.665884		1.31243	0.769106			0.398167	-0.028098		0.180028	1.49279	-0.244496	0.142164
G977	Germany	Worldwide	Male	Goldman	-0.116425	0.271131		0.125617	0.561683		-0.0320003	1.08128			-0.190565	-0.212761		0.760163	0.3716	-0.193315	0.650911
G978	Germany	Worldwide	Male	Goldman	-1.01162	-1.07668		-0.258906	-0.837583		-0.936908	-0.353192			-1.12273	-1.25086		-0.330162	-0.550058	-1.01222	-0.771368
G979	Germany	Worldwide	Male	Goldman	1.67396	1.54679		1.77357	1.51438		2.35523	2.04825			1.82094	0.862276		1.33001	1.91086	1.54685	1.44721
G980	Germany	Worldwide	Male	Goldman	0.378288	1.04172		0.784799	0.323511		0.726399	1.60055			1.13408	0.702568		0.389864	0.504623	0.420862	0.675242
G981	Germany	Worldwide	Male	Goldman	-0.116425	1.21056		1.44398	0.293739		0.640217	1.47264			0.937838	0.291319		0.441294	0.0105382	-0.500404	-0.127693
G982	Germany	Worldwide	Male	Goldman	-0.293108	0.439969		0.235481	0.68077		0.243781	0.900066			0.152862	-0.371471		0.404265	0.143561	1.1374	0.0868656
G983	Germany	Worldwide	Male	Goldman	0.319393	0.408221		0.674936	-0.00397732		0.329963	-0.249642			-0.337749	0.0996686		0.122426	0.3716	-0.500404	0.316907
G984	Germany	Worldwide	Male	Goldman	1.69752	0.933494		0.565072	0.561683		1.32967	1.3234						1.44316
G985	Germany	Worldwide	Male	Goldman	0.637423	1.13696		0.345344	0.442597		1.23487	0.936613			0.54535	-0.206772		1.27241	1.29326	0.216136	2.04443
G986	Germany	Worldwide	Male	Goldman	0.672759	-0.460499		0.729867	0.204424		-0.00614581	0.128011			0.643472	-0.137897		0.969999	0.637646	0.113774	0.841138
G987	Germany	Worldwide	Male	Goldman	1.42661	0.0503432		0.949595	1.63346		1.2952	0.755401			0.300045	-0.434356		1.07492	1.47379	0.216136	-0.136541
G988	Germany	Worldwide	Male	Goldman	-0.0928669	0.201864			0.50214		0.519563	1.02798			0.250984	0.735507		-0.735433	0.143561	-0.244496	0.195251
G989	Germany	Worldwide	Male	Goldman	-0.187098	0.984001		-0.533565	-0.301694		-0.256073	1.0493			0.741594	-0.0640324		2.17553	0.143561	0.318499	0.852197
G990	Germany	Worldwide	Male	Goldman	0.260499	-0.0982917		-0.97302	-0.986441		-0.273309	0.0396888			-0.828359	-1.65513		-0.832122	-0.806602	-1.01222	-0.499299
G991	Germany	Worldwide	Male	Goldman	0.236941	1.26828		-0.203974	0.144881		0.709162	1.19701			1.28127	1.04095		-0.0668379	0.352597	0.932677	0.113409
G992	Germany	Worldwide	Male	Goldman	0.873	-0.646653		0.674936	0.234196		-0.0233822	0.281813			-0.239626	-0.873554		-0.0894673	-0.426537	-0.705129	0.153224
G993	Germany	Worldwide	Male	Goldman	-0.187098	-0.568728		0.235481	-0.331465		-0.0837093	0.009233			0.250984	-0.32256		0.902111	-0.0464716	-0.193315	0.449624
G994	Germany	Worldwide	Male	Goldman	1.15569	1.29137		0.674936	0.978486		1.35552	1.47568			1.33033	0.875252		2.00478	1.26475	1.08622	2.65051
G995	Germany	Worldwide	Male	Goldman	-0.187098	-0.698603		-1.19275	-0.480323		-0.0320003	-0.170456			-0.337749	-0.828636		-0.268445
G996	Germany	Worldwide	Male	Goldman	0.943673	0.845468		1.00453	1.00826		1.05389	0.568098			0.692533	0.626706		0.344605	1.16974	0.318499	0.931827
G997	Germany	Worldwide	Male	Goldman	-0.151761	-1.25995		-1.41247	-0.152835		0.0541814	-0.793278			-1.22085	-1.62119		-0.445366	0.808675	-1.93348	-0.16972
G998	Germany	Worldwide	Male	Goldman	0.35473	0.854126			0.323511		0.760871	1.46959						1.8114	0.343095		0.869893
G999	Greenland	Worldwide	Male	Goldman	0.342951	2.90182		2.48769	0.189538		0.890144	3.70962			2.7531	2.54321		2.9367	0.238577	2.57048	2.08425
G1000	Greenland	Worldwide	Male	Goldman	-1.17652	-1.40426		-1.41247	-1.58187		-1.01447	-0.61968			-2.00582	-2.00449		0.38575	-1.41471	-1.31931	-0.0193076
G1001	Illinois, United States	Worldwide	Male	Goldman	0.24872	-0.480702		-1.08288	0.129995		0.0714177	-0.910533			-0.681176	-0.669926		-0.214957	-0.217501	-0.0909521	-1.23366
G1002	Illinois, United States	Worldwide	Male	Goldman	0.708096	0.259586		-0.533565	1.78232		0.29549	0.519368			0.790655	0.545854		0.445409	0.48562	0.420862	0.783627
G1003	Illinois, United States	Worldwide	Male	Goldman	0.743432	-0.431638		-0.0941103	0.844514		1.1056	-0.596838			-0.435871	-0.437351		-0.169699	0.609141	0.0114107	0.0735939
G1004	Illinois, United States	Worldwide	Male	Goldman	0.166268	-0.0232527		-0.753293	-0.123064		-0.635272	-0.397352			0.152862	-0.155865		0.0936249	-0.882615	-0.500404	0.498287
G1005	Illinois, United States	Worldwide	Male	Goldman	0.14271	-0.225281		-1.19275	-0.301694		0.467853	-0.613589			-0.632115	-0.670924		-0.276674	-0.217501	-1.01222	-0.218382
G1006	Illinois, United States	Worldwide	Male	Goldman	-0.245992	-0.450398		0.455208	0.591455		0.364435	-0.351669			0.0547397	0.179523		-0.612	0.238577	0.318499	1.48924
G1007	Illinois, United States	Worldwide	Male	Goldman	-0.210656	-0.568728		-0.643429	0.323511		-0.212982	-0.916625			-0.533993	-0.316571		0.632616	0.124558	-0.653948	0.898648
G1008	Illinois, United States	Worldwide	Male	Goldman	0.225162	0.545312		-0.149042	1.0678		0.657453	-0.147615			0.250984	0.223443		0.0216224
G1009	Illinois, United States	Worldwide	Male	Goldman	1.22637	1.85128		1.00453	1.09757		0.950471	0.362521			1.28127	1.30746		-0.465938
G1010	Illinois, United States	Worldwide	Male	Goldman	1.10858	0.108065		-0.0941103	0.770085		0.510944	0.0975549			0.152862	0.394131		1.14692	-0.00846509	0.472044	0.482803
G1011	Illinois, United States	Worldwide	Male	Goldman	0.378288	0.0777613		0.0706852	0.561683		-0.169891	0.0107558			-0.0433823	-0.383449		-0.451537	-0.0179667	-0.193315	-0.07903
G1012	Illinois, United States	Worldwide	Male	Goldman	-1.23542	-1.34942		-2.23645	-0.807811		-1.94523	-1.92928			-2.34925	-2.22908		-0.918525	-0.711586	-2.03585	-0.313496
G1013	Illinois, United States	Worldwide	Male	Goldman	1.46194	0.512121		-0.698361	1.57392		1.4848	0.262016			-0.0433823	-0.011129		0.161513	1.72083	0.420862	0.945099
G1014	Illinois, United States	Worldwide	Male	Goldman	0.708096	1.00853		0.345344	0.725427		0.67469	0.639669			0.594411	0.391136		2.31336	0.3716	0.574407	0.75266
G1015	Illinois, United States	Worldwide	Male	Goldman	0.66098	-0.0145944		-0.0391785	0.174652		0.700544	-0.242028			0.54535	0.180521		-0.186156	0.960701	0.523225	0.794687
G1016	Illinois, United States	Worldwide	Male	Goldman	1.28526	-0.433081		0.345344	1.26132		0.967707	0.163035			-0.239626	-0.187806		0.772506	1.32176	0.267318	1.70601
G1017	Illinois, United States	Worldwide	Male	Goldman	1.07324	-0.0203666		-0.258906	0.918943		0.967707	0.3077			0.986899	0.588775		1.0996	0.751665	0.216136	0.564645
G1018	Illinois, United States	Worldwide	Male	Goldman	0.943673	1.12398		1.71864	0.874286		0.450617	0.321405			0.937838	0.736506		0.270546	0.571134	0.830314	1.57771
G1019	Illinois, United States	Worldwide	Male	Goldman	0.507855	-0.889087		-1.02795	0.323511		-0.118182	-0.179593			-0.926481	-0.817656		0.22323	0.504623	-0.0909521	0.584552
G1020	Illinois, United States	Worldwide	Male	Goldman	1.22637	-0.119938		-0.149042	1.51438		0.915998	-0.333395			-0.141504	-0.195792		-0.786864	0.618643	-0.295678	0.485015
G1021	Illinois, United States	Worldwide	Male	Goldman	0.083816	-1.82852		-1.24768	-0.376123		-0.462909	-1.47397			-1.31897	-1.48544		-0.556455	-0.55956	-1.31931	1.19062
G1022	Illinois, United States	Worldwide	Male	Goldman	0.896558	0.0893057		0.235481	1.21666		1.27796	0.0701447			0.54535	0.321264		0.706675	0.998708	0.113774	-0.0569106
G1023	Illinois, United States	Worldwide	Male	Goldman	-0.882051	-0.249813		-1.35754	-1.04598		-0.945526	-0.770437			-0.828359	-0.921466		-1.04196	-0.958628	-0.398041	0.188615
G1024	Illinois, United States	Worldwide	Male	Goldman	-0.116425	0.41255		0.784799	0.725427		0.0197087	0.635101			0.741594	0.56981		-0.17587	0.31459	0.318499	2.186
G1025	Illinois, United States	Worldwide	Male	Goldman	0.448961	0.201864		0.565072	1.41017		0.329963	1.00818			0.643472	0.685599		1.02554	0.504623	0.625588	0.790263
G1026	Illinois, United States	Worldwide	Male	Goldman	-0.128204	-0.538424		-0.203974	0.323511		-0.264691	0.24222			-0.533993	-0.583084		0.0545378	0.0770496	0.113774	-0.550174
G1027	Italy	Worldwide	Male	Goldman	1.41483	0.542426		0.565072	1.41017		1.93294	1.5503			1.28127	1.18668		1.79494	1.47379	0.830314	0.909708
G1028	Italy	Worldwide	Male	Goldman	-0.304887	0.210523		0.455208	-0.807811		0.545417	-0.129341			0.152862	-0.162852		0.642902	0.305089	0.574407	1.3521
G1029	Italy	Worldwide	Male	Goldman	-0.705368	0.924836		-0.97302	-1.10553		-1.39367	0.402113			0.300045	-0.313577		0.667588	-1.33869	0.0114107	0.215158
G1030	Italy	Worldwide	Male	Goldman	-0.0221938	0.0806474		-0.0941103	-0.42078
G1031	Italy	Worldwide	Male	Goldman	-1.69479	-0.864555		0.0157534	-1.52233		-2.77258	-0.980582			-0.632115	-1.2309		-0.107982	-1.89929	-1.11458	-0.691738
G1032	Italy	Worldwide	Male	Goldman	0.401845	0.239384		0.400276	-0.197493		0.519563	-0.0455875			0.201923	0.0517562		0.900054	0.599639	0.318499	0.956159
G1033	Italy	Worldwide	Male	Goldman	0.76699	-0.171888		0.949595	0.457483		1.38138	1.94013			1.2322	0.874254		0.832165	1.13173	1.03504	0.984914
G1034	Italy	Worldwide	Male	Goldman	-1.2472	-1.29026		-1.08288	-1.28416		-1.20407	-2.2445			-1.46615	-1.26883		-1.48632	-1.15816	-0.909855	-0.585565
G1035	Italy	Worldwide	Male	Goldman	-0.0928669	-1.38261		-1.30261	-0.42078		-0.385345	-1.37498			-1.31897	-1.11511		-0.926754	-0.474045	-1.01222	-1.0744
G1036	Italy	Worldwide	Male	Goldman	-0.210656	0.0820905		0.784799	-0.510095		-0.437054	0.243743			0.0056787	-0.0021454		0.0483662	-0.654576	0.318499	0.845561
G1037	Italy	Worldwide	Male	Goldman	-0.68181	-0.164672		-1.41247	-1.5521		-0.704218	-0.704956			-1.71146	-1.79088		0.0236796	-1.28168	-2.13821	-0.320132
G1038	Italy	Worldwide	Male	Goldman	0.496076	-0.395561		0.455208	0.323511		0.381672	0.64576			0.447228	-0.21875		1.47402	1.30276	0.318499	1.01588
G1039	Italy	Worldwide	Male	Goldman	0.437182	-0.486474		0.674936	0.427711		-0.100946	-0.2268			-0.926481	-1.35767		0.943255	-0.169993	-1.21694	0.429716
G1040	Italy	Worldwide	Male	Goldman	-0.587579	-0.59326		-0.313838	0.189538		-0.0750912	0.48739			-0.38681	-0.219748		0.533869	0.162564	0.113774	0.208522
G1041	Italy	Worldwide	Male	Goldman	0.413624	-0.629337		0.345344	-0.197493		0.278254	-0.0151317			-0.337749	-0.977364		0.616158	0.295587	-0.500404	0.46732
G1042	Italy	Worldwide	Male	Goldman	-0.493348	-0.134368		-0.918088	-1.37347		-0.721454	-0.513085			-0.38681	-0.992337		0.0730528	-0.38853	-1.11458	-1.15182
G1043	Italy	Worldwide	Male	Goldman	0.390067	-0.371029		0.0157534	0.0406801		-0.161273	-0.0760434			-0.0433823	-0.372469		-0.289017	0.504623	-0.193315	-0.07903
G1044	Italy	Worldwide	Male	Goldman	-0.917387	-0.751996		-1.96179	-1.58187		-1.31611	-0.640999			-0.337749	-0.695878		-0.9967	-0.825605	-0.705129	0.13774
G1045	Italy	Worldwide	Male	Goldman	0.083816	-0.207964		0.345344	0.39794		-0.574945	0.412773			0.103801	-0.687893		0.918569	0.115056	-0.193315	1.08224
G1046	Italy	Worldwide	Male	Goldman	-0.705368	-0.31475		0.235481	-0.450552		-0.359491	-0.0501559			-0.337749	-0.27365		0.293175	-0.0939798	0.318499	-0.271469
G1047	Italy	Worldwide	Male	Goldman	-0.387339	-1.04061		-0.313838	-0.227264		-0.0923275	-0.814598			-1.0246	-0.896512		0.0545378	-0.188996	-0.500404	-0.244926
G1048	Italy	Worldwide	Male	Goldman	-0.281329	-0.365257		-0.0941103	-0.271922		-0.238836	0.0625307			-0.681176	-1.25286		-0.153241	0.447613	-0.756311	-0.0923017
G1049	Italy	Worldwide	Male	Goldman	-2.14239	-1.3119		-1.74207	-2.59411		-2.08312	-1.16484			-2.20207	-1.89469		-0.424794	-2.25085	-2.03585	-0.38649
G1050	Italy	Worldwide	Male	Goldman	0.342951	0.787745		-0.478633	-0.197493		0.0197087	0.699058			0.54535	0.414094		0.340491	0.732662	0.625588	0.573493
G1051	Italy	Worldwide	Male	Goldman	-0.611137	-1.40859		-0.753293	-0.629181		-0.566327	-0.997333			-0.926481	-1.21992		-0.289017	-0.103481	-0.244496	-0.623168
G1052	Italy	Worldwide	Male	Goldman	0.66098	0.846911		0.345344	0.0555659		-0.428436	0.201105			0.0547397	-0.559128		1.91015
G1053	Italy	Worldwide	Male	Goldman	0.66098	0.445741		-0.258906	-0.391008		0.48509	-0.0653838			0.152862	0.135603		0.47421	-0.112983	-0.295678	-0.379854
G1054	Italy	Worldwide	Male	Goldman	-1.43566	-1.57887		-0.97302	-1.7605		-1.44538	-1.16027			0.0547397	-0.542159		-0.745719	-1.18667	-0.500404	-0.0104599
G1055	Italy	Worldwide	Male	Goldman	0.0720372	-0.0795319		-0.0391785	-0.24215		0.398908	0.163035			0.937838	0.701569		0.498896	0.162564	-0.244496	1.43173
G1056	Italy	Worldwide	Male	Goldman					-1.56699		-0.635272	-0.604452			-0.828359	-2.14922		0.0936249	-0.939625	-1.31931	-1.59642
G1057	Italy	Worldwide	Male	Goldman	0.342951	0.174446		0.235481	0.323511		0.622981	-0.0775661			0.54535	-0.563121		1.41847	0.561633	1.34213	1.48039
G1058	Italy	Worldwide	Male	Goldman	-0.16354	-0.422979		1.33412	-0.0932922		-0.393963	0.67317			0.250984	-0.210764		1.20658	-0.103481	0.0625922	1.31892
G1059	Japan	Worldwide	Male	Goldman	-0.587579	-0.252699		-0.753293	-0.837583		-0.824872	-0.232891			-0.484932	-1.07219		0.0216224	-0.806602	-1.01222	-0.0591226
G1060	Japan	Worldwide	Male	Goldman	-0.281329	0.577059		-0.0391785			-0.299164	0.0290293			0.54535	0.173534		-0.182042	0.143561	-0.0909521	1.53348
G1061	Japan	Worldwide	Male	Goldman	-1.67123	-0.66397		0.0157534	-0.807811		-1.04894	-0.642522			-0.632115	-1.03027		-0.558513	-0.920622	-0.807492	0.00944761
G1062	Japan	Worldwide	Male	Goldman	-2.17773	-1.29891		-0.97302	-1.0311		-1.34196	-0.9684			-0.435871	-0.242706		-0.95967	-1.45271	-0.602767	-0.357735
G1063	Japan	Worldwide	Male	Goldman	-0.187098	0.0777613		-0.97302	-0.257036		-0.325018	0.277244			0.201923	0.0986705		0.607929	-0.50255	0.369681	0.423081
G1064	Japan	Worldwide	Male	Goldman	-0.611137	0.126825		0.125617	-0.688725		-0.152655	0.144761			0.0547397	-0.0700214		0.375464	-0.417035	-0.398041	0.628791
G1065	Japan	Worldwide	Male	Goldman	-1.82436	0.095078		-0.478633	-0.778039		-1.25578	0.181309			0.0547397	-0.357496		-0.688117	-0.901618	-0.295678	0.184191
G1066	Japan	Worldwide	Male	Goldman	-0.469791	0.60592		0.729867	-0.688725		-1.1696	0.872656			0.937838	0.83832		0.420722	-1.3577	0.318499	0.215158
G1067	Japan	Worldwide	Male	Goldman	-1.15296	-0.707262		1.22425	-0.331465		-0.54909	-0.31969			0.0547397	0.0547507		-0.332219	-0.797101	-0.398041	0.726117
G1068	Japan	Worldwide	Male	Goldman	-0.481569	0.103736		0.0157534	-0.569638		-0.359491	0.31836			0.447228	0.380156		-0.344562	-0.540556	0.472044	0.858833
G1069	Japan	Worldwide	Male	Goldman	-0.116425	0.548198		0.235481	-0.24215
G1070	Japan	Worldwide	Male	Goldman	-0.493348	0.845468		0.949595	-1.16507		-0.256073	1.77567			2.21343	1.93033		0.908282	-1.09165	1.34213	0.697361
G1071	Japan	Worldwide	Male	Goldman	-1.29431	0.396677		1.00453	-1.43302		-1.37643	0.0701447			0.398167	0.315275		1.13252	-1.54773	0.420862	0.699573
G1072	Japan	Worldwide	Male	Goldman	-0.940945	0.403892		-0.423701	-1.10553		-1.08342	0.0305521			0.447228	0.18651		-0.280788	-0.996635	0.113774	-0.31792
G1073	Japan	Worldwide	Male	Goldman	-0.693589	-0.482145		0.125617	-0.763154		-0.325018	0.0442572			0.741594	0.634692		0.426894	-0.312517	0.727951	0.00281179
G1074	Japan	Worldwide	Male	Goldman	-0.799599	-0.542753		-0.36877	-0.778039		-1.05756	0.362521			-0.38681	-0.528185		-1.32791	-0.977632	-0.807492	-0.16972
G1075	Japan	Worldwide	Male	Goldman					-2.56434		-2.25549	-0.625771			-0.632115	-0.784716		-0.169699	-2.63092	-0.500404	-0.417457
G1076	Japan	Worldwide	Male	Goldman	-0.493348	-0.402777		0.345344	-0.569638		-0.566327	0.344247			0.496289	0.222444		0.996743	-0.464543	-0.0909521	-0.0967256
G1077	Japan	Worldwide	Male	Goldman					-0.778039		-1.37643	-0.430854			-0.141504	-0.0300944		1.0852	-0.901618	-0.0909521	-0.00382403
G1078	Japan	Worldwide	Male	Goldman					-0.837583		-0.342254	0.0808042			0.152862	0.216455		-0.223186	-0.540556	-0.295678	-0.470544
G1079	Japan	Worldwide	Male	Goldman					-1.93913		-0.902435	0.0138014			0.839716	0.798393		-0.897953	-1.3957	0.676769	-0.769156
G1080	Japan	Worldwide	Male	Goldman	-0.917387	-0.883315		0.455208	-1.19484		-0.704218	0.20415			-0.0924434	-0.189803		0.110083	-0.977632	-0.193315	0.204098
G1081	Japan	Worldwide	Male	Goldman	-1.05873	-1.58897		-1.08288	-0.70361		-1.01447	-0.659273			-0.730237	-0.849598		-0.43508	-1.41471	-1.11458	0.746024
G1082	Japan	Worldwide	Male	Goldman	-1.50633	-0.685616		-1.41247	-0.629181		-1.67807	-0.596838			-1.07366	-1.15005		-1.10367	-1.85178	-0.858674	-0.68289
G1083	Japan	Worldwide	Male	Goldman	-0.399117	1.37507		0.949595	-0.778039		0.088654	1.65994			1.87	1.15973		0.741648	-0.569061	0.881495	1.77458
G1084	Japan	Worldwide	Male	Goldman	0.0602583	-0.848681		-1.08288	-0.108178		0.0714177	-0.168934			-0.583054	-0.506225		-0.53794	-0.426537	-1.47285	0.195251
G1085	Japan	Worldwide	Male	Goldman	-1.16474	-0.132925		-0.423701	-0.852469		-1.29025	-0.103454			-0.239626	0.201483		0.694332	-1.25318	-0.295678	-0.185203
G1086	Japan	Worldwide	Male	Goldman	-1.27075	-0.391232		0.0157534	0.0555659		-0.704218	-0.506994			-0.337749	-0.852592		-0.1985	-0.464543	-0.909855	0.347875
G1087	Japan	Worldwide	Male	Goldman	-0.469791	-0.376802		-0.313838	-0.42078		0.157599	0.271153			0.741594	1.00402		-0.402164	-0.692583	0.472044	0.343451
G1088	Japan	Worldwide	Male	Goldman	-1.38854	-1.12142		-1.19275	-1.43302		-1.34196	-1.30494			-1.17179	-0.954406		0.122426	-1.63324	-1.01222	-0.129905
G1089	Japan	Worldwide	Male	Goldman	-2.05994	-1.34654		-1.19275	-2.35594		-1.84182	-0.86485			-1.12273	-0.93045		-1.17568	-2.15583	-1.16576	-0.864269
G1090	Japan	Worldwide	Male	Goldman	-1.25897	0.473159		-0.533565	-0.673839		-0.669745	0.731036			0.839716	0.539865		0.208829	-0.588065	0.625588	1.85199
G1091	Japan	Worldwide	Male	Goldman	-1.98926	-1.17193		-1.30261	-1.19484		-1.61774	-1.36889			-1.22085	-0.828636		-0.918525	-1.57623	-0.807492	0.272669
G1092	Japan	Worldwide	Male	Goldman	-2.61354	-1.52115		-1.19275			-1.77287	-1.62777			-1.41709			-2.16108	-1.68075	-1.72876	-0.895236
G1093	Japan	Worldwide	Male	Goldman	-1.44744	0.287005		0.0157534	-1.64142		-1.16098	0.872656			0.349106	0.137599		-1.05842	-1.50972	0.113774	0.0824417
G1094	Japan	Worldwide	Male	Goldman	-0.882051	-0.304649		0.565072	0.0257943		-0.669745	-0.0120861			-0.190565	-0.340527		-0.134726	-0.426537	-0.909855	-0.0989375
G1095	Japan	Worldwide	Male	Goldman	-0.940945	-0.473486		-0.0941103	-1.28416		-0.755927	-0.363851			-0.435871	-0.194794		-0.646973	-1.56673	-0.295678	-0.242714
G1096	Japan	Worldwide	Male	Goldman	-2.03638	-0.392675		0.0157534	-1.10553			-1.00038
G1097	Japan	Worldwide	Male	Goldman	-0.728926	0.0344696		0.674936	-0.123064		0.148981	0.546779			0.937838	0.615726		-0.875324	0.143561	0.676769	-0.118845
G1098	Japan	Worldwide	Male	Goldman	-1.11763	0.388018		-0.0941103	-0.59941		-0.256073	0.263539			0.643472	0.55883		-0.23553	-1.20567	-0.500404	1.25035
G1099	Japan	Worldwide	Male	Goldman	-2.35441	-0.50812		-0.149042	-1.06087		-1.93662	-0.718662			-0.38681	-0.723827		-0.254045	-1.54773	-0.858674	0.909708
G1100	Japan	Worldwide	Male	Goldman					-0.0784064		-0.669745	0.0731903						-0.0503802	-0.521553	-1.11458	0.699573
G1101	Japan	Worldwide	Male	Goldman	-1.55345	-0.0708736		0.345344	-0.629181		-0.652509	-0.278575			0.152862	-0.176826		-0.00100702	-0.531055	-0.0397707	1.40297
G1102	Japan	Worldwide	Male	Goldman	-1.43566	-0.109836		-0.423701	-0.718496		-0.635272	0.0244609			-0.141504	-0.125919		-0.400107	-1.03464	-0.500404	1.31671
G1103	Japan	Worldwide	Male	Goldman	-1.31787	0.13837		-0.423701	-0.391008		-1.22131	-0.764345			-0.38681	-0.687893		-0.908239	-0.350524	-1.21694	0.830078
G1104	Japan	Worldwide	Male	Goldman	-1.88325	-1.12575		-1.41247	-1.6563		-1.65222	-1.5029			-1.0246	-1.32174		-1.06664	-1.12966	-1.31931	0.0735939
G1105	Japan	Worldwide	Male	Goldman	-0.917387	-0.0174805		-0.313838	-0.00397732		0.0714177	-0.063861			-0.0433823	-0.128914		-0.202614	-0.0274684	-0.756311	0.91192
G1106	Japan	Worldwide	Male	Goldman	-1.61234	0.0489001		-0.149042	-0.688725		-1.32473	-0.389739			0.250984	0.191501		-0.126497	-1.03464	-0.602767	1.55338
G1107	Japan	Worldwide	Male	Goldman	-1.23542	-0.567285		-0.643429	-0.554752		-1.18684	-0.546586			-0.632115	-0.48127		-0.332219	-0.996635	-1.31931	0.949523
G1108	Japan	Worldwide	Male	Goldman							-1.18684	-2.16531			-1.95676	-1.52437		-0.867095	-0.920622	-1.72876	-0.200687
G1109	Japan	Worldwide	Male	Goldman	-1.40032	1.1514		0.235481	-0.539867			0.459979			0.54535	0.123625			-0.38853	0.113774	1.32555
G1110	Japan	Worldwide	Male	Goldman	-0.882051	-0.591817		-1.02795	-0.524981		-0.859345	-0.846576			-0.730237	-0.860578		-0.441251	-0.293514	-1.11458	0.462896
G1111	Japan	Worldwide	Male	Goldman	-1.27075	-0.082418		-0.533565	-0.986441		-0.83349	-0.0806117			-0.38681	-0.704862		-0.782749	-1.06315	-0.653948	0.60446
G1112	Japan	Worldwide	Male	Goldman	-1.32965	-0.783744		-0.313838	0.263967		-0.307782	-0.313599			-0.239626	-0.356498		-0.095639	0.713659	-0.295678	1.78121
G1113	Japan	Worldwide	Male	Goldman	-1.21186	-1.08101		-2.12659	-0.822697		-0.600799	-1.02931			-1.31897	-1.3936		-1.00493	-1.11065		-2.15604
G1114	Japan	Worldwide	Male	Goldman	-1.21186	-0.876099		-1.85193	-0.792925		-1.61774	-0.476538			-0.681176	-0.731813		0.0997966	-1.22467	-1.31931	0.675242
G1115	Japan	Worldwide	Male	Goldman	-0.976282	-0.339282		0.125617	-0.688725		-1.3592	-0.400398			0.447228	0.38914		0.914454	-0.91112	0.420862	-0.326767
G1116	Kentucky, United States	Worldwide	Male	Goldman	-0.0693092	-0.215179		-0.478633	0.799856		-0.195746	-0.698865			-0.533993	-0.590072		-1.45546	0.324092	-0.449222	-0.209535
G1117	Kentucky, United States	Worldwide	Male	Goldman	-0.493348	-1.24696		-1.08288	-0.539867		-0.238836	-1.16941			-0.730237	-1.41756		-1.52129	-0.198498	-0.500404	-0.676254
G1118	Kentucky, United States	Worldwide	Male	Goldman	1.08502	0.818049		-0.918088	1.02314		0.605744	0.329019			0.103801	-0.24071		-0.196443	0.742164	0.267318	-0.893025
G1119	Kentucky, United States	Worldwide	Male	Goldman	0.731654	-0.483588		-1.68713	-0.152835		0.304108	-1.23032			-0.779298	-0.850596		-1.79901	0.362099	-0.807492	-0.813395
G1120	Kentucky, United States	Worldwide	Male	Goldman	0.519634	0.0633307		-1.19275	0.100223		-0.4112	-1.05672			-0.533993	-0.647966		-0.77452	-0.483547	-0.193315	-0.828878
G1121	Kentucky, United States	Worldwide	Male	Goldman	0.366509	-1.06947		-0.36877	0.829628		0.347199	-1.06281			-0.141504	0.0856942		-1.00081	0.913193	0.113774	-0.149812
G1122	Kentucky, United States	Worldwide	Male	Goldman	-0.540464	-2.20948		-1.52234	-0.391008		-1.08342	-1.63691			-1.56427	-1.24288		-1.80313	-0.806602	-1.26813	-0.917356
G1123	Kentucky, United States	Worldwide	Male	Goldman	0.366509	-0.115608		-0.863156	0.740313		1.05389	-0.31969			0.103801	0.0537525		-0.149127	0.333594	0.0114107	-0.23829
G1124	Kentucky, United States	Worldwide	Male	Goldman	0.24872	0.304321		-0.36877	-0.629181		0.545417	-0.217663			0.594411	0.152572		-1.05842	0.276584	0.267318	-0.426305
G1125	Kentucky, United States	Worldwide	Male	Goldman	-1.08229	-0.974227		-2.18152	-0.59941		-1.12651	-1.45112			-0.975542	-0.973372		-2.30509	-0.958628	-0.909855	-1.64951
G1126	Kentucky, United States	Worldwide	Male	Goldman	0.684538	-0.874656		-0.753293	0.561683		0.657453	-1.37803			-0.730237	-0.407405		-0.819779	1.09372	-0.500404	0.259397
G1127	Kentucky, United States	Worldwide	Male	Goldman	0.378288	0.0604446		-0.698361	-0.167721		-0.600799	-0.691251			-0.38681	-0.715842		-0.897953	-0.293514	-0.602767	-1.05671
G1128	Kentucky, United States	Worldwide	Male	Goldman	-0.458012	-0.945366		-1.85193	-0.24215		-1.21269	-1.60645			-0.975542	-0.789707		-1.3382	-0.987133	-1.16576	-1.2779
G1129	Kentucky, United States	Worldwide	Male	Goldman	-0.151761	-0.743338		-0.918088	-0.510095		-0.333636	-1.5227			-1.41709	-1.13707		-0.73749	0.238577	-1.01222	-0.5922
G1130	Kentucky, United States	Worldwide	Male	Goldman	-0.599358	-0.536981		-0.313838	0.546798		-0.368109	-0.796324			-1.12273	-0.820651		-0.441251	0.31459	-0.705129	-0.264833
G1131	Kentucky, United States	Worldwide	Male	Goldman	0.0602583	-0.19209		-0.423701	-0.0337489		-0.0320003	-0.436945			-0.288687	-0.281635		-1.36083	-0.0274684	-0.295678	-0.541326
G1132	Kentucky, United States	Worldwide	Male	Goldman	0.672759	-0.0405694		-0.97302	0.368168		0.778108	-0.277052			0.349106	0.3013		-0.0277508	0.599639	0.574407	0.323543
G1133	Kentucky, United States	Worldwide	Male	Goldman	0.590307	-1.51393		-1.74207	0.918943		0.631599	-1.52726			-1.95676	-1.41756		-1.90599	0.827678	-1.16576	-1.24251
G1134	Kentucky, United States	Worldwide	Male	Goldman	-0.281329	0.17156		-1.41247	-0.24215		0.373054	-0.415626			-0.828359	-0.85359		-0.978185	-0.112983	-0.705129	-0.481603
G1135	Kentucky, United States	Worldwide	Male	Goldman	1.60329	0.320195		0.125617	1.11246		0.57989	0.660988			0.839716	0.642677		-0.251987	1.08422	1.23977	-0.0591226
G1136	Kentucky, United States	Worldwide	Male	Goldman	1.42661	0.0647738		-0.863156	1.08269		0.838435	-0.616635			-0.484932	-0.71684		-1.70438	0.751665	-0.193315	-0.479391
G1137	Kentucky, United States	Worldwide	Male	Goldman	-0.316665	-0.311864		-0.753293	-0.480323		-0.824872	-0.785664			-0.779298	-0.607041		-1.74964	-0.683081	-0.602767	-0.581141
G1138	Kentucky, United States	Worldwide	Male	Goldman	-0.611137	-0.903517		-1.57727	-0.00397732		-1.13513	-1.15113			-1.12273	-0.901503		-1.24562	-0.455042	-0.909855	-1.50573
G1139	Kentucky, United States	Worldwide	Male	Goldman	1.55617	-0.330624		0.400276	1.67812		1.18316	-0.0973624			0.937838	0.611733		0.389864	1.35977	0.881495	0.814594
G1140	Kentucky, United States	Worldwide	Male	Goldman	-0.516906	-1.66545		-1.46741	-0.822697		-0.842108	-2.07547			-1.51521	-1.20794		-1.7805	-0.635573	-1.26813	-1.50794
G1141	Kentucky, United States	Worldwide	Male	Goldman	1.79175	0.629009		-0.0391785	1.2762		0.829817	0.00771021			-0.239626	-0.305591		-0.992585	0.865685	0.113774	0.20631
G1142	Kentucky, United States	Worldwide	Male	Goldman	-0.458012	-0.974227		-2.07166	-0.301694		-0.281927	-1.01865			-0.926481	-0.600053		-1.52129	-0.0464716	-0.500404	0.106773
G1143	Kentucky, United States	Worldwide	Male	Goldman	-0.434454	-1.2715		-3.22413	-0.361237		-0.781781	-1.63234			-1.17179	-1.27482		-1.66324	-0.103481	-0.909855	-0.5922
G1144	Kentucky, United States	Worldwide	Male	Goldman	-0.634695	-0.739009		-0.753293	-0.271922		-1.25578	-1.23641			-0.828359	-0.752774		-1.85456	-0.939625	-0.807492	-0.75146
G1145	Kentucky, United States	Worldwide	Male	Goldman	0.672759	0.295663		-0.97302	0.740313		0.39029	-0.0973624			0.250984	-0.31158		-0.566741	0.305089	0.0114107	0.122257
G1146	Kentucky, United States	Worldwide	Male	Goldman	0.920115	0.719922		-0.313838	0.531912		0.640217	-0.796324			-0.484932	-0.276644		-1.35877	0.447613	0.113774	-0.0215196
G1147	Madagascar	Worldwide	Male	Goldman	0.307614	-0.821263		-0.0391785	0.50214		-0.307782	-1.02779			-0.435871	-0.151872		0.0771672	-0.160491	-0.295678	1.45385
G1148	Madagascar	Worldwide	Male	Goldman	0.331172	-1.20512		0.0706852	0.263967		0.278254	-0.406489			-0.288687	-0.456316		0.0936249	0.466616	0.369681	2.09973
G1149	Madagascar	Worldwide	Male	Goldman	0.189826	0.301435		0.784799	1.21666		0.605744	0.773675			1.62469	1.42724		0.0421945	0.960701	1.34213	1.45163
G1150	Madagascar	Worldwide	Male	Goldman	0.201605	-0.0347972		0.345344	0.0555659		0.036945	-0.359283			-0.435871	-0.0570451		-0.400107	-0.103481	0.676769	-0.247138
G1151	Madagascar	Worldwide	Male	Goldman	0.107374	-0.659641		0.51014	0.933829		0.605744	-0.290757			-0.730237	-0.554137		-0.642858	0.504623	-0.142134	-0.806759
G1152	Madagascar	Worldwide	Male	Goldman	-0.281329	-0.137254		-0.423701	0.144881		-0.118182	-0.108022			-0.681176	-0.761758		-0.684003	0.0485447	0.0114107	-0.946111
G1153	Madagascar	Worldwide	Male	Goldman	0.778769	-0.420093		0.674936	1.45483		1.32967	0.587894			-0.0433823	-0.303595		0.278774	1.58781	-1.01222	-0.795699
G1154	Madagascar	Worldwide	Male	Goldman	0.0484794	-0.17766		0.235481	-0.0337489		0.123127	-0.383647			0.103801	0.275348		0.649073	0.333594	0.0114107	1.07339
G1155	Madagascar	Worldwide	Male	Goldman	0.0955949	0.0113807		-0.149042	1.03803		-0.100946	0.593985			-0.141504	-0.358495		-0.204671	0.124558	0.420862	-0.775792
G1156	Madagascar	Worldwide	Male	Goldman	-0.316665	0.295663		-0.753293	0.0853375		0.467853	0.193491			0.250984	-0.235719		0.202657	0.466616	-0.0909521	1.20832
G1157	Madagascar	Worldwide	Male	Goldman	0.425403	-0.828478		-0.313838	1.24643		0.261017	-0.277052			-0.288687	-0.502232		0.1862	0.723161	-0.398041	0.732752
G1158	Malaysia	Worldwide	Male	Goldman	-0.929166	-0.265686		0.0157534	-0.584524		-0.437054	-0.372988			0.0547397	-0.215755		-0.64903	-0.160491	-0.398041	0.157648
G1159	New Jersey, United States	Worldwide	Male	Goldman	-0.187098	-0.903517		-0.698361	0.293739		0.217927	-1.04758			-0.87742	-0.935441		-1.56038	-0.0464716	-0.807492	0.653123
G1160	New Jersey, United States	Worldwide	Male	Goldman	0.425403	0.164345		-0.203974	0.457483		0.71778	-0.155229			0.349106	0.572805		-1.49249	0.808675	0.318499	-0.382066
G1161	New Jersey, United States	Worldwide	Male	Goldman	0.76699	-0.0160374		0.0706852	0.442597		-0.0406185	-0.152183			-0.435871	-0.776731		0.387807	0.305089	-0.602767	0.518194
G1162	New Jersey, United States	Worldwide	Male	Goldman	0.0720372	0.451513		-0.643429	1.0678		0.347199	0.115828			-0.239626	-0.0949759		-0.383649	0.713659	0.318499	1.2415
G1163	New Jersey, United States	Worldwide	Male	Goldman	0.166268	0.0979641		-0.533565	0.933829		0.605744	0.0396888			0.398167	0.0886887		0.686103	-0.920622	0.0625922	0.976066
G1164	New Jersey, United States	Worldwide	Male	Goldman	0.731654	-0.000163786		-1.19275	0.591455		0.519563	-1.11002			-0.828359	-0.88653		0.0504234	0.713659	-0.705129	0.642063
G1165	New Mexico, United States	Worldwide	Male	Goldman	-0.552243	-0.433081		-0.97302	-1.10553		-0.695599	-1.10393			-0.632115	-1.14506		0.0812816	-0.179494	-1.52403	-0.160872
G1166	New Mexico, United States	Worldwide	Male	Goldman	-0.116425	-1.37251		0.0157534	0.0704517		-0.333636	-0.768914			-0.533993	-0.920468		-0.665488	0.31459	-0.295678	0.4452
G1167	New Mexico, United States	Worldwide	Male	Goldman	-1.34143	-2.04065		-1.85193	-1.46279		-1.72978	-2.5521			-2.10395	-2.22509		-1.80313	-1.54773	-2.39412	-0.483815
G1168	New Mexico, United States	Worldwide	Male	Goldman	-1.29431	-1.26861		-1.68713	-1.07576		-1.79011	-1.83791			-1.31897	-1.31275		-1.11396	-1.75677	-1.57521	0.133316
G1169	New Mexico, United States	Worldwide	Male	Goldman	-1.1883	-1.12719		-1.90686	-1.43302		-1.51433	-1.80289			-2.00582	-2.07037		-1.10162	-1.81378	-2.13821	-0.1476
G1170	New Mexico, United States	Worldwide	Male	Goldman	-1.40032	-2.15753		-1.30261	-1.3437		-1.37643	-2.2643			-2.20207	-2.34187		-0.241701	-1.60474	-2.29175	-0.326767
G1171	New Mexico, United States	Worldwide	Male	Goldman	0.236941	-0.669742		-1.19275	-0.271922		0.217927	-0.69582			-0.239626	-0.590072		-1.07487	0.105554	-0.602767	0.363358
G1172	New Mexico, United States	Worldwide	Male	Goldman	-1.10585	-1.55578		-1.6322	-0.986441		-0.600799	-0.982105			-0.828359	-1.51538		-1.2806	-0.768596	-1.6264	1.41403
G1173	New Mexico, United States	Worldwide	Male	Goldman	-1.27075	-1.08534		-0.313838	-1.01621		-1.20407	-1.13743			-0.632115	-0.891521		-1.1263	-1.61424	-0.602767	-0.793487
G1174	New Mexico, United States	Worldwide	Male	Goldman	-0.505127	-1.62216		-0.698361	-0.0784064		-0.480145	-1.32778			-1.41709	-1.30477		-0.786864	-0.227003	-0.602767	0.478379
G1175	New Mexico, United States	Worldwide	Male	Goldman	-0.104646	0.22351		-0.808224	-0.0635206		-0.54909	-0.42324			0.594411	0.441045		-0.233472	-0.882615	0.318499	1.30122
G1176	New Mexico, United States	Worldwide	Male	Goldman	-0.68181	-0.848681		-0.0941103	-0.748268		-0.583563	-0.855713			-0.141504	-0.44334		1.34236	-0.331521	-0.0909521	0.4452
G1177	New Mexico, United States	Worldwide	Male	Goldman	-0.611137	-0.865998		-0.643429	0.546798		0.278254	-0.506994			-0.0924434	-0.117934		-0.256102	0.200571	-0.602767	-0.561233
G1178	New Mexico, United States	Worldwide	Male	Goldman	0.00136397	-0.330624		-0.643429	0.144881		0.252399	-0.261824			0.103801	-0.0231071		0.449523	0.0865512	-0.449222	-0.202899
G1179	New Mexico, United States	Worldwide	Male	Goldman	-0.740705	-1.08967		-0.97302	-0.926898		-0.73869	-1.3963			-0.730237	-1.19497		-0.243759	-0.436039	-0.500404	0.436352
G1180	New Mexico, United States	Worldwide	Male	Goldman	0.625644	-0.246927		-0.423701	0.353282		0.269636	-0.764345			-0.435871	-0.491252		-0.618172	0.352597	-0.653948	1.29016
G1181	New Mexico, United States	Worldwide	Male	Goldman	-0.399117	-0.381131		-0.753293	-0.0635206		-0.885199	-1.27144			-0.239626	-0.428367		0.412493	-0.0844781	0.113774	0.0802297
G1182	New Mexico, United States	Worldwide	Male	Goldman	-0.764262	-0.721692		-0.643429	-0.480323		-0.712836	-0.918147			-0.632115	-0.687893		-0.718975	-0.274511	-0.398041	-0.207323
G1183	New Mexico, United States	Worldwide	Male	Goldman	-0.446233	-0.425866		-0.808224	-0.614296		-0.859345	-0.895305			-0.337749	-0.665933		-0.474167	-0.635573	0.113774	-0.528054
G1184	New Mexico, United States	Worldwide	Male	Goldman	0.684538	-0.115608		-0.533565	0.546798		0.57989	-0.344055			-0.0924434	-0.243704		-0.743662	1.26475	-0.0397707	1.36094
G1185	New Mexico, United States	Worldwide	Male	Goldman	0.284057	-0.955467		-1.08288	0.68077		-0.066473	-1.21205			-1.22085	-1.39859		-0.622286	0.143561	-1.26813	0.350087
G1186	New Mexico, United States	Worldwide	Male	Goldman	-0.458012	-0.99443		-0.863156	-0.524981		-0.997235	-0.650136			-1.12273	-1.38063		0.684046	-0.749592	-1.11458	0.878741
G1187	New Mexico, United States	Worldwide	Male	Goldman	-0.234213	-0.756326		-0.863156	-0.227264		-0.445672	-0.223754			-0.730237	-0.899507		-0.43508	-0.255508	-0.398041	0.312484
G1188	New Mexico, United States	Worldwide	Male	Goldman	-0.870272	-0.932378		-0.863156	-0.480323		-1.09204	-1.04758			-0.632115	-0.698873		0.0792244	-0.331521	-0.756311	0.834502
G1189	New Mexico, United States	Worldwide	Male	Goldman	0.236941	-0.111279		-0.313838	0.174652		0.166218	-0.187207			-0.337749	-0.431362		-1.41843	0.333594	-0.244496	-0.38649
G1190	New Mexico, United States	Worldwide	Male	Goldman	0.260499	-0.841466		0.0706852	0.918943		0.778108	-0.813075			0.201923	0.0817015		0.5853	0.504623	0.318499	-0.0524867
G1191	New Mexico, United States	Worldwide	Male	Goldman	-0.658252	-1.19934		0.180549	0.0853375		-0.256073	-0.481106			-0.239626	-0.534174		-0.459766	0.124558	-0.398041	1.08888
G1192	New Mexico, United States	Worldwide	Male	Goldman	0.708096	-0.190647		-0.0941103			0.967707	-0.374511			0.103801	-0.235719		-1.14482	0.941698	-0.193315	1.19505
G1193	New Mexico, United States	Worldwide	Male	Goldman	0.260499	-0.0448985		0.0157534	0.531912		0.398908	0.357952			0.349106	-0.0330889		-0.542055	0.618643	0.369681	0.854409
G1194	New Mexico, United States	Worldwide	Male	Goldman	0.896558	-0.435967		-0.533565	1.11246		0.657453	0.498049			0.937838	0.714546		0.0812816	0.599639	1.1374	0.498287
G1195	New Mexico, United States	Worldwide	Male	Goldman	0.319393	0.125382		0.0706852	0.278853		0.622981	-0.0532015			0.54535	0.349213		0.496839	0.713659	0.113774	1.31007
G1196	Ohio, United States	Worldwide	Male	Goldman	0.873	0.206193		-0.149042	1.03803		0.588508	0.156944			0.349106	0.402116		-0.819779	0.732662	-0.295678	0.0802297
G1197	Ohio, United States	Worldwide	Male	Goldman	0.236941	-0.737566		-0.533565	0.531912		0.338581	-1.36737			-1.12273	-1.08617		-1.0399	0.333594	-1.11458	-0.23829
G1198	Ohio, United States	Worldwide	Male	Goldman	0.920115	-0.707262		0.784799	0.323511		1.00218	0.991434			0.643472	0.705562		0.963827	0.979705	1.1374	1.27689
G1199	Ohio, United States	Worldwide	Male	Goldman	2.40425	0.432753		0.125617	2.03538		2.4328	0.744742			0.839716	0.560826		2.04798	2.84202	0.318499	1.14417
G1200	Ohio, United States	Worldwide	Male	Goldman	1.68574	2.07351		1.9933	0.353282		1.81229	2.83554			2.7531	2.38949		1.40613	0.751665	1.7004	0.546949
G1201	Ohio, United States	Worldwide	Male	Goldman	-0.823157	-1.01175		-0.36877	-1.00133		-0.893817	-0.313599			-0.926481	-0.687893		1.38144	-1.12966	-0.705129	-0.782427
G1202	Ohio, United States	Worldwide	Male	Goldman	0.849442	1.45877		0.0157534	0.0555659		0.174836	0.718854			0.250984	0.14259		0.67376	-0.331521	-0.0909521	1.08224
G1203	Ohio, United States	Worldwide	Male	Goldman	0.307614	0.74734		1.55385	-0.00397732		0.528181	0.819358			0.54535	0.552841		-0.182042	-0.0939798	1.1374	0.5934
G1204	Ohio, United States	Worldwide	Male	Goldman	-1.07051	-0.727464		0.180549	-1.1353		-1.32473	-0.714093			-1.0246	-1.21892		-0.363077	-1.43371	-1.21694	-1.11201
G1205	Ohio, United States	Worldwide	Male	Goldman	0.543192	0.274017		0.784799	-0.510095		-0.00614581	0.938136			0.447228	0.272353		0.96177	-0.38853	0.625588	0.84335
G1206	Ohio, United States	Worldwide	Male	Goldman	-0.481569	-0.17766		0.51014	0.129995		-0.471527	-0.00142655			0.839716	0.653657		0.852738	-0.0464716	0.727951	0.120045
G1207	Ohio, United States	Worldwide	Male	Goldman	1.15569	1.5973		1.44398	0.606341		0.562653	1.50918			1.37939	1.29748		1.29298	0.884688	1.54685	0.436352
G1208	Ohio, United States	Worldwide	Male	Goldman	1.22637	1.10089		1.38905	0.874286		0.933235	1.39497			0.643472	0.697577		1.77643	-0.331521	0.676769	2.11743
G1209	Ohio, United States	Worldwide	Male	Goldman	0.908337	1.57854		0.839731	-0.510095		0.571272	0.851337			1.2322	0.93115		0.566785	-0.227003	0.727951	-0.844362
G1210	Ohio, United States	Worldwide	Male	Goldman	0.896558	0.760327		2.21303	-0.0337489		0.562653	1.24422			1.77188	1.66281		0.990571	0.124558	2.00749	1.31228
G1211	Ohio, United States	Worldwide	Male	Goldman	-0.210656	0.00560844		-0.0941103	-1.49256		0.286872	0.213287			-0.141504	-0.186808		0.254088	-0.797101	-0.398041	0.392113
G1212	Ohio, United States	Worldwide	Male	Goldman	2.31002	2.55405		1.44398	1.3804		1.85538	2.19596			1.72281	1.55102		1.48225	1.35977	1.54685	1.65071
G1213	Ohio, United States	Worldwide	Male	Goldman	0.260499	1.73872		1.66371	-0.510095		0.648835	2.52945			2.40967	2.30065		1.54808	-0.284012	2.16103	1.17072
G1214	Ohio, United States	Worldwide	Male	Goldman	0.967231	-0.316193		-0.149042	1.66323		1.16593	-0.225277			0.0056787	0.0427726		0.877424	1.45479	0.625588	-0.359947
G1215	Ohio, United States	Worldwide	Male	Goldman	1.08502	-0.617792		-0.149042	2.77967		0.881526	-0.103454			0.201923	0.518903		-0.179985	1.61631	0.983858	-0.366582
G1216	Ohio, United States	Worldwide	Male	Goldman	1.07324	0.253814		0.455208	2.13958		0.915998	0.117351			-0.0433823	-0.449329		0.696389	1.89186	0.625588	0.120045
G1217	Ohio, United States	Worldwide	Male	Goldman	0.425403	0.126825		-0.863156	-0.0188631		1.03665	0.674693			0.152862	0.0587434		3.11773	0.742164	0.676769	0.734964
G1218	Ohio, United States	Worldwide	Male	Goldman	1.67396	1.02585		0.620004	0.50214		0.933235	1.09498			0.0056787	-0.0690233		0.978228	0.514125	0.318499	0.246125
G1219	Ohio, United States	Worldwide	Male	Goldman	-1.22364	0.50202		-0.203974	-2.08799		-1.79873	-0.482629			-0.632115	-0.774734		0.330205	-2.13683	-1.31931	0.113409
G1220	Ohio, United States	Worldwide	Male	Goldman	0.602086	1.29426		0.180549	0.204424		1.14007	1.3965			0.986899	0.627704		0.731362	0.409607	1.1374	1.05791
G1221	Ohio, United States	Worldwide	Male	Goldman	0.284057	2.35923		0.51014	-0.271922		0.252399	1.23508			0.937838	0.96409		0.990571	-0.749592	0.523225	0.113409
G1222	Ohio, United States	Worldwide	Male	Goldman	-0.705368	-0.128596		0.235481	-1.07576		-0.911054	-0.313599			-0.141504	-0.458312		0.453638	-1.49072	-0.244496	0.343451
G1223	Ohio, United States	Worldwide	Male	Goldman	0.0484794	0.978229		0.839731	-0.718496		0.398908	0.578757			0.839716	0.791405		1.40613	-0.198498	1.1374	1.17293
G1224	Ohio, United States	Worldwide	Male	Goldman	0.637423	0.689617		0.894663	0.442597		0.493708	0.441706			0.152862	0.0277999		0.605872	-0.38853	0.420862	0.686302
G1225	Ohio, United States	Worldwide	Male	Goldman	1.06146	1.17304		1.11439	0.933829		0.502326	1.22138			1.03596	0.86527		1.56248	1.22675	0.983858	0.259397
G1226	Ohio, United States	Worldwide	Male	Goldman	1.08502	2.73732		2.32289	0.933829		0.226545	2.78528			1.91906	1.43523		1.89575
G1227	Ohio, United States	Worldwide	Male	Goldman	-0.0928669	0.0171529		-0.423701	-0.0337489		-0.0923275	-0.934898			0.594411	0.650662		0.863024	-0.198498	1.03504	0.61552
G1228	Ohio, United States	Worldwide	Male	Goldman	0.967231	1.34188		1.16932	0.50214		0.174836	0.359475			0.741594	0.720535		0.517411	0.143561	0.318499	0.723905
G1229	Ohio, United States	Worldwide	Male	Goldman	0.119153	0.939266		0.565072	-0.941783		-0.290545	0.321405			0.937838	0.424076		-0.188214	-1.06315	0.318499	0.208522
G1230	Ohio, United States	Worldwide	Male	Goldman	0.519634	1.39527		-0.258906	-0.718496		-0.790399	0.172172			0.250984	0.0667288		1.2827	-0.711586	0.420862	-0.178567
G1231	Ohio, United States	Worldwide	Male	Goldman	-0.0575304	0.240827		0.0157534	-0.197493		-0.281927	-0.46131			0.0056787	-0.171835		0.690218	-0.635573	-0.142134	0.469531
G1232	Ohio, United States	Worldwide	Male	Goldman	-0.622916	0.13404		0.125617	-0.718496		-0.514618	-0.207003			-0.239626	-0.271653		-0.496796	-0.50255	-0.295678	-0.481603
G1233	Ohio, United States	Worldwide	Male	Goldman	1.79175	1.0042		1.44398	0.50214		2.01051	1.47873			1.2322	0.948119		0.9988	2.06289	1.1374	1.69495
G1234	Ohio, United States	Worldwide	Male	Goldman	1.96843	1.81232		1.60878	1.02314		1.78643	2.67412			2.1153	2.02615		1.07286	0.827678	2.16103	0.20631
G1235	Ohio, United States	Worldwide	Male	Goldman	0.260499	0.857012		1.22425	0.0257943		-0.997235	0.368612			-0.38681	-0.458312		0.56267	-1.64275	0.318499	0.533678
G1236	Ohio, United States	Worldwide	Male	Goldman	-1.4121	0.96957		0.455208	-1.64142		-1.33334	1.48025			0.839716	0.787413		0.904168	-1.3957	0.523225	0.934039
G1237	Ohio, United States	Worldwide	Male	Goldman	0.307614	0.604477		-0.0941103	-0.167721		-0.54909	0.0686219			0.250984	-0.00713629		1.75791	-0.521553	0.113774	1.08445
G1238	Ohio, United States	Worldwide	Male	Goldman	0.107374	0.282675		0.235481	-1.22461		-0.686981	-0.17807			0.643472	0.449031		0.694332	-0.958628	0.830314	-0.0193076
G1239	Ohio, United States	Worldwide	Male	Goldman	0.696317	1.06481		0.949595	-0.0337489		0.381672	1.00666			0.398167	0.25239		0.675817	-0.0464716	0.727951	-0.320132
G1240	Ohio, United States	Worldwide	Male	Goldman	0.14271	0.617465		1.22425	-0.391008		-0.445672	-0.217663			0.888777	0.592768		0.147113	-1.05364	0.676769	0.796899
G1241	Ohio, United States	Worldwide	Male	Goldman	0.225162	1.212		0.620004	-0.718496		0.166218	1.42086			1.42845	0.981059		0.287003	0.0865512	0.881495	0.327967
G1242	Ohio, United States	Worldwide	Male	Goldman	-0.952724	-0.0261388		1.71864	-0.152835		-0.54909	0.71124			0.790655	0.381155		2.31542	-0.331521	1.23977	0.914132
G1243	Ohio, United States	Worldwide	Male	Goldman	0.566749	0.669415		0.565072	0.0853375		0.467853	0.869611			0.937838	0.915179		2.25782	0.238577	0.881495	2.02231
G1244	Ohio, United States	Worldwide	Male	Goldman	-1.35321	-0.0853041		0.235481	-0.986441		-1.06618	-0.124773			0.937838	0.395129		-0.589371	-1.52873	0.216136	-0.187415
G1245	Ohio, United States	Worldwide	Male	Goldman	1.55617	0.618908		1.33412	0.650998		1.15731	0.662511			0.447228	0.321264		0.860967	0.172066	0.625588	-0.0215196
G1246	Ohio, United States	Worldwide	Male	Goldman	1.52084	2.72144		1.9933	0.50214		1.52789	1.41172			1.87	1.70673		1.96775	1.43578	1.95631	1.99356
G1247	Ohio, United States	Worldwide	Male	Goldman	1.13214	1.70409		1.33412	0.68077		1.20902	0.73865			1.13408	1.03496		0.96177	1.25525	1.54685	0.790263
G1248	Ohio, United States	Worldwide	Male	Goldman	0.0955949	0.496248		0.51014	0.21931		0.597126	0.523937			0.692533	0.781424		0.840394	-0.0464716	1.1374	1.65292
G1249	Ohio, United States	Worldwide	Male	Goldman	1.49728	1.27117		1.22425	1.52926		2.02774	0.50414			0.643472	0.697577		0.601757	1.45479	0.932677	0.126681
G1250	Ohio, United States	Worldwide	Male	Goldman	1.52084	0.696833		0.949595	0.234196		0.81258	0.367089			0.54535	0.385147		1.27652	0.590138	0.523225	1.95817
G1251	Ohio, United States	Worldwide	Male	Goldman	0.578528	1.15717		0.565072	0.100223		1.35552	0.909203			0.839716	0.688593		0.0154507	0.504623	0.779132	0.703997
G1252	Ohio, United States	Worldwide	Male	Goldman	1.75641	1.7214		0.51014	0.993372		0.709162	0.71124			1.13408	0.850298		0.616158	0.599639	1.54685	0.436352
G1253	Ohio, United States	Worldwide	Male	Goldman	-0.917387	-0.704376		-0.643429	-1.59676		-1.454	-0.791756			-0.926481	-1.23689		-0.490624	-2.09882	-0.909855	-0.457272
G1254	Ohio, United States	Worldwide	Male	Goldman	-0.929166	-0.448954		0.235481	-1.46279		-0.807636	-0.496334			0.103801	0.0248054		0.879481	-0.987133	0.420862	0.235066
G1255	Ohio, United States	Worldwide	Male	Goldman	-0.564022	0.0301404		-0.0941103	-1.74562		-1.01447	-0.324258			-0.337749	-0.335537		0.681989	-1.61424	-0.244496	-1.21597
G1256	Ohio, United States	Worldwide	Male	Goldman	0.708096	0.10085		-0.753293	1.43995		0.605744	0.0747131			-0.141504	0.548848		-0.445366	1.39778	0.369681	0.06917
G1257	Ohio, United States	Worldwide	Male	Goldman	1.15569	0.665085		0.345344	0.159767		0.855671	0.971638			0.986899	0.943128		1.62214	0.618643	1.1374	1.48924
G1258	Ohio, United States	Worldwide	Male	Goldman	1.49728	0.663642		0.839731	0.338396		0.252399	0.272676			0.152862	0.215457		0.893882	0.675652	0.625588	2.11079
G1259	Ohio, United States	Worldwide	Male	Goldman	0.201605	0.919063		0.565072	-0.24215		-0.152655	0.584848			0.398167	0.144587		0.976171	-1.05364	1.18858	0.53589
G1260	Ohio, United States	Worldwide	Male	Goldman	-0.352002	-0.308978		1.38905	-0.391008		-0.342254	-0.648613			-0.0433823	-0.302597		-0.535883	-0.227003	-0.295678	0.201887
G1261	Ohio, United States	Worldwide	Male	Goldman	-0.281329	1.04894		0.674936	-0.584524		-0.936908	0.948796			0.692533	0.687595		0.509183	-0.569061	0.932677	1.68831
G1262	Ohio, United States	Worldwide	Male	Goldman	1.7093	0.947925		-0.149042	1.15712						0.349106	1.1218		-0.186156	0.960701	1.18858	-0.0458509
G1263	Ohio, United States	Worldwide	Male	Goldman	0.496076	0.0344696		-0.0941103	1.0678		0.29549	0.159989			-0.0924434	0.383151		-0.455652	0.789672	0.523225	-0.5922
G1264	Ohio, United States	Worldwide	Male	Goldman	1.53262	1.32168		0.894663	1.23154		1.4848	1.21985			1.2322	1.07988		1.7538	1.47379	1.54685	1.48481
G1265	Ohio, United States	Worldwide	Male	Goldman	0.189826	2.11824		1.11439	-0.0486348		0.441999	2.85076			1.67375	1.49612		0.943255	-0.236504	1.54685	2.23687
G1266	Ohio, United States	Worldwide	Male	Goldman	-0.0457515	1.17448		-0.203974	-1.1353		-0.307782	1.20158			0.937838	0.861278		1.86283	-0.692583	0.932677	1.33882
G1267	Ohio, United States	Worldwide	Male	Goldman	-0.658252	0.978229		1.11439	-0.912012		-0.514618	0.647283			0.741594	0.434058		0.484496	-0.806602	0.523225	-0.492663
G1268	Ohio, United States	Worldwide	Male	Goldman	0.284057	-0.480702		1.27919	0.174652		-0.342254	-0.132387			0.496289	0.428069		2.44091	0.181568	0.113774	2.35189
G1269	Ohio, United States	Worldwide	Male	Goldman	-0.540464	0.52078		0.620004	-1.4479		-1.15236	-0.28162			-0.337749	-0.286626		0.245859	-1.41471	0.0114107	-0.0900898
G1270	Ohio, United States	Worldwide	Male	Goldman	0.696317	0.193206		0.620004	-0.197493		0.416144	0.24222			0.398167	0.136601		0.807479	0.0295414	0.932677	0.356722
G1271	Ohio, United States	Worldwide	Male	Goldman	-0.89383	-0.821263		-0.753293	-1.25439		-0.842108	-0.817643			-0.828359	-0.874552		-0.276674	-0.711586	0.267318	0.504923
G1272	Ohio, United States	Worldwide	Male	Goldman	0.708096	0.719922		1.66371	0.472369		0.691926	0.612259			1.28127	0.896214		1.16749	0.523626	0.625588	1.02694
G1273	Ohio, United States	Worldwide	Male	Goldman	1.00257	2.3145		2.65248	0.100223		-0.307782	2.86447			2.45873	1.84947		3.06836	-0.483547	2.57048	1.6684
G1274	Ohio, United States	Worldwide	Male	Goldman	0.908337	2.25389		1.49891	0.50214		0.941853	2.0117			1.91906	1.75664		0.702561	0.390603	1.44449	-0.328979
G1275	Ohio, United States	Worldwide	Male	Goldman	-0.0928669	-0.368143		0.400276	-0.450552		-0.204364	0.153898			0.692533	0.279341		1.07492	0.0770496	0.318499	0.139952
G1276	Ohio, United States	Worldwide	Male	Goldman	-1.20008	0.872886		0.674936	-1.71585		-1.00585	0.560484			1.37939	1.02498		0.486553	-1.22467	0.676769	0.332391
G1277	Ohio, United States	Worldwide	Male	Goldman	-0.187098	0.396677		0.180549	-0.956669		-0.393963	0.117351			0.349106	0.191501		0.447466	-1.20567	0.625588	0.403173
G1278	Ohio, United States	Worldwide	Male	Goldman	1.33238	1.41836		2.98207	0.531912		0.752253	2.22642			1.42845	1.19567		1.75791
G1279	Ohio, United States	Worldwide	Male	Goldman	0.260499	1.73583		0.674936	0.263967		0.398908	2.47768			2.1153	1.75465		0.805422	-0.198498	1.85394	0.695149
G1280	Ohio, United States	Worldwide	Male	Goldman	-1.4121	-0.411435		-0.533565	-1.64142		-1.21269	0.25288			0.152862	0.190503		-0.332219	-0.930123	0.983858	0.938463
G1281	Ohio, United States	Worldwide	Male	Goldman	0.448961	0.442855		0.290413	-0.807811		0.735017	0.495004			0.643472	0.313279		1.62625	-0.160491	0.318499	2.02895
G1282	Ohio, United States	Worldwide	Male	Goldman	0.814106	1.48763		1.22425	0.457483		-0.169891	1.68583			0.447228	0.174532		0.982342	0.48562	0.318499	-0.0480629
G1283	Ohio, United States	Worldwide	Male	Goldman	-0.0575304	0.841138		0.180549	-0.405894		-0.0492367	1.29752			1.42845	1.13478		1.77848	0.0390431	1.44449	1.88517
G1284	Ohio, United States	Worldwide	Male	Goldman	-0.528685	-0.870327		-0.478633	-0.584524		-0.988617	-0.668409			-0.632115	-0.785714		0.00927906	-0.759094	-0.653948	0.031567
G1285	Ohio, United States	Worldwide	Male	Goldman	0.401845	0.194649		-0.643429	-0.361237		0.67469	0.0975549			0.447228	0.187508		1.13869	0.732662	0.625588	1.06233
G1286	Ohio, United States	Worldwide	Male	Goldman	1.22637	1.12975		0.784799	0.531912		1.43309	0.642714			1.62469	1.37334		1.16338	0.789672	1.64922	1.13754
G1287	Ohio, United States	Worldwide	Male	Goldman	0.496076	-0.171888		-0.423701	-0.897126		-0.100946	-0.471969			-0.435871	-0.671922		0.151227	-0.274511	-0.449222	-0.459484
G1288	Ohio, United States	Worldwide	Male	Goldman	0.97901	0.610249		1.16932	1.20177		-0.169891	0.482821			0.152862	-0.139894		0.192371	0.143561	0.216136	-0.488239
G1289	Ohio, United States	Worldwide	Male	Goldman	1.4855	0.105179		1.55385	0.174652		0.588508	0.5148			-0.0924434	0.171537		1.19424	0.162564	0.216136	0.796899
G1290	Ohio, United States	Worldwide	Male	Goldman	0.602086	0.429867		-0.203974	0.770085		0.0197087	-0.214617			0.349106	0.187508		-0.470052	0.31459	0.625588	0.277093
G1291	Ohio, United States	Worldwide	Male	Goldman	0.719875	0.74301		1.00453	-0.301694		0.441999	0.647283			1.13408	0.833329		-0.0380369	0.466616	0.523225	-0.00824792
G1292	Ohio, United States	Worldwide	Male	Goldman	0.119153	1.04172		0.51014	0.50214		0.459235	0.38384			0.300045	0.00983272		-0.638744
G1293	Ohio, United States	Worldwide	Male	Goldman	0.554971	0.351942		0.290413	-0.42078		0.036945	0.1874			0.0547397	-0.165846		1.46785	-0.578563	-0.346859	0.637639
G1294	Ohio, United States	Worldwide	Male	Goldman	1.69752	1.20046		0.729867	1.23154		0.855671	0.434092			0.937838	0.748484		0.379578	0.54263	0.216136	0.909708
G1295	Ohio, United States	Worldwide	Male	Goldman	0.896558	2.07639		1.55385	0.249081		0.760871	1.21681			1.33033	1.21164		0.603814	0.295587	0.932677	0.139952
G1296	Ohio, United States	Worldwide	Male	Goldman	0.967231	-0.219508		0.674936	0.412825		1.26073	0.5148			0.447228	0.254386		0.32609	1.34077	0.216136	0.931827
G1297	Ohio, United States	Worldwide	Male	Goldman	0.931894	1.37651		1.33412	0.472369		0.39029	1.23813			1.96812	1.86644		1.25801	0.3716	2.05867	1.63744
G1298	Ohio, United States	Worldwide	Male	Goldman	0.507855	1.02441		0.894663	-0.108178		-0.462909	0.622918			1.13408	0.831332		1.29915	-0.160491	0.574407	0.153224
G1299	Ohio, United States	Worldwide	Male	Goldman	0.684538	0.607363		0.455208	0.144881		0.502326	0.464548			0.937838	0.812367		-0.16147	0.295587	0.881495	0.801323
G1300	Ohio, United States	Worldwide	Male	Goldman	0.448961	0.174446		0.0706852	-0.152835		-0.212982	0.17674			0.0547397	-0.133905		-0.77452	-1.11065	-0.142134	0.0404148
G1301	Ohio, United States	Worldwide	Male	Goldman	1.3206	0.444298		0.455208	2.83921		1.2952	0.667079			1.52657	1.33342		0.159456	1.42628	1.95631	0.697361
G1302	Ohio, United States	Worldwide	Male	Goldman	1.34415	1.42125		1.00453	0.8594		1.05389	0.919863			1.18314	1.10883		1.49459	0.390603	1.34213	0.973854
G1303	Ohio, United States	Worldwide	Male	Goldman	0.990789	0.193206		1.38905	-0.0486348		0.915998	1.40563			1.33033	1.22461		1.57071	0.704157	0.830314	1.72149
G1304	Ohio, United States	Worldwide	Male	Goldman	-0.552243	-0.00160684		1.16932	-0.733382		-0.807636	0.190445			1.2322	0.878247		0.204715	0.143561	0.830314	1.0756
G1305	Ohio, United States	Worldwide	Male	Goldman	0.213384	0.232168		0.235481	-0.748268		-1.08342	-0.0851801			-0.141504	-0.266662		1.70031	-0.578563	-0.193315	-0.00161209
G1306	Ohio, United States	Worldwide	Male	Goldman	0.401845	0.457285		0.565072	0.472369		0.803962	0.397545			0.888777	0.578794		0.593528	0.0865512	0.318499	0.600036
G1307	Ohio, United States	Worldwide	Male	Goldman	0.814106	1.45732		-0.0391785	-0.361237		0.416144	1.02798			1.42845	1.16971		-0.101811	0.0770496	1.34213	0.111197
G1308	Ohio, United States	Worldwide	Male	Goldman	1.14391	0.714149		0.455208	1.26132		1.36414	0.228515			0.300045	0.359195		0.949427	0.504623	0.830314	2.29217
G1309	Ohio, United States	Worldwide	Male	Goldman	0.295836	0.402449		-0.863156	-0.271922		0.261017	0.59094			0.447228	0.144587		0.556499	-0.131986	-0.346859	0.347875
G1310	Ohio, United States	Worldwide	Male	Goldman	-0.245992	0.324524		1.00453	0.234196		-0.445672	-0.155229			0.201923	0.136601		-0.16147	-0.312517	0.216136	0.358934
G1311	Ohio, United States	Worldwide	Male	Goldman	-0.516906	-0.502348		-0.0941103	-0.88224		-0.290545	-0.59227			-0.484932	-0.469292		-0.270502	-1.3767	-0.449222	-0.698374
G1312	Ohio, United States	Worldwide	Male	Goldman	1.4855	2.3145		2.21303	0.755199		0.924616	1.90054			2.01718	1.8874		2.13027	0.267082	1.85394	2.99114
G1313	Ohio, United States	Worldwide	Male	Goldman	-0.964503	-0.992987		-0.313838	-0.480323		-0.669745	-0.621203			-1.17179	-1.177		-0.241701	-0.44554	-0.346859	-0.567869
G1314	Ohio, United States	Worldwide	Male	Goldman	1.27348	0.704048		1.22425	1.09757		1.81229	2.53555			1.91906	1.65882		0.38575	1.01771	1.75158	1.86748
G1315	Ohio, United States	Worldwide	Male	Goldman	0.578528	-0.805389		-0.753293	1.09757		0.726399	-0.662318			0.152862	-0.373467		-0.0976962	0.998708	0.727951	-0.258197
G1316	Ohio, United States	Worldwide	Male	Goldman							0.321345	-0.752163			-0.0433823	-0.18581		-0.76012	0.637646	0.0625922	-1.01689
G1317	Ohio, United States	Worldwide	Male	Goldman	1.57973	0.046014		0.345344	2.46707		1.58822	0.732559			0.790655	0.983055		0.354891	1.79684	1.34213	1.21496
G1318	Ohio, United States	Worldwide	Male	Goldman	0.496076	0.377917		0.345344	0.249081		0.286872	0.21481			1.08502	0.852294		0.94737	0.0865512	0.932677	0.195251
G1319	Ohio, United States	Worldwide	Male	Goldman	0.931894	0.561185		0.784799	-0.0337489		0.984944	-0.0212228			0.152862	0.402116		1.26007	0.466616	0.574407	1.34325
G1320	Ohio, United States	Worldwide	Male	Goldman	-0.0575304	2.09804		0.674936	-0.301694		0.0627995	0.901589			0.103801	0.209468		1.09549	-1.01564	0.318499	0.409809
G1321	Ohio, United States	Worldwide	Male	Goldman	1.94488	1.32889		0.784799	0.8594		1.47618	0.988388			0.594411	0.617722		1.08109	0.390603	0.727951	1.3521
G1322	Ohio, United States	Worldwide	Male	Goldman	0.931894	1.07491		-0.149042	0.353282		1.33829	1.06453			1.28127	0.99703		0.517411	1.11273	0.830314	0.796899
G1323	Ohio, United States	Worldwide	Male	Goldman	1.29704	0.577059		0.51014	0.9636		0.743635	0.811744			0.643472	0.58079		0.772506	1.18874	1.1374	0.892012
G1324	Ohio, United States	Worldwide	Male	Goldman	0.696317	0.616021		0.345344	-0.227264		0.760871	0.752356			0.250984	0.403114		-0.43508	0.0295414	0.369681	0.186403
G1325	Ohio, United States	Worldwide	Male	Goldman	0.825885	1.14851		0.784799	-0.376123		0.605744	0.604645			0.152862	-0.0480615		-0.492682	0.143561	-0.0397707	-0.0325793
G1326	Ohio, United States	Worldwide	Male	Goldman	0.319393	0.0157098		0.674936	-0.450552		0.174836	0.163035			0.398167	0.291319		0.422779	-0.312517	0.216136	-0.262621
G1327	Ohio, United States	Worldwide	Male	Goldman	0.543192	0.666528		0.0157534	-0.0486348		-0.626654	0.0183698			-0.0433823	-0.0151217		0.879481	-0.521553	0.113774	-0.041427
G1328	Ohio, United States	Worldwide	Male	Goldman	1.8742	1.69687		0.345344	1.45483		2.38109	1.35386			2.16436	1.71771		-0.0894673	1.15073	1.64922	0.327967
G1329	Ohio, United States	Worldwide	Male	Goldman	-0.422675	-0.0622152		0.455208	-0.316579		-0.299164	-0.219186			-0.337749	-0.248695		0.74782	-0.407534	0.0625922	0.7416
G1330	Ohio, United States	Worldwide	Male	Goldman	1.62685	1.99703		2.04823	0.412825		0.967707	1.54268			1.03596	0.935143		2.15496	0.333594	1.49567	1.09551
G1331	Ohio, United States	Worldwide	Male	Goldman	0.189826	1.53236		1.00453	-0.450552		0.036945	1.47568			1.47751	1.58396		1.25389	-0.768596	1.29095	1.38306
G1332	Ohio, United States	Worldwide	Male	Goldman	3.06387	1.65069		0.949595	1.70789		3.18258	1.82136			1.62469	1.6718		2.25987	2.95604	1.80276	1.50914
G1333	Ohio, United States	Worldwide	Male	Goldman	1.22637	1.11821		1.22425	0.323511		0.847053	0.360998			1.03596	0.863274		0.885653	-0.350524	0.420862	0.819018
G1334	Ohio, United States	Worldwide	Male	Goldman	0.507855	0.946481		1.60878	-0.346351		0.795344	0.796516			1.57563	1.22262		0.614101	0.447613	1.08622	-0.154236
G1335	Ohio, United States	Worldwide	Male	Goldman	1.24992	0.839695		0.455208	0.636113		1.16593	1.13914			0.937838	0.901205		1.07286	0.637646	1.34213	0.642063
G1336	Ohio, United States	Worldwide	Male	Goldman	1.10858	0.616021		1.16932	-0.182607		-0.135418	0.220901			0.152862	0.237417		1.19629	-0.483547	0.625588	0.319119
G1337	Ohio, United States	Worldwide	Male	Goldman	1.22637	1.11676		0.565072	-0.108178		0.571272	0.892452			0.888777	0.787413		0.157399	-0.217501	1.03504	0.648699
G1338	Ohio, United States	Worldwide	Male	Goldman	2.42781	1.49917		1.05946	1.2762		1.2952	1.95384			1.13408	1.00002		1.96569	0.846682	1.08622	1.13533
G1339	Ohio, United States	Worldwide	Male	Goldman	0.0720372	1.13119		0.839731	-0.748268		0.321345	0.702103			1.37939	1.25057		1.30738	-0.863612	1.44449	2.04886
G1340	Ohio, United States	Worldwide	Male	Goldman	0.213384	-0.1589		-0.0941103	-0.257036		-0.445672	0.59094			-0.681176	-0.840614		0.354891	0.0485447	-0.602767	0.7416
G1341	Ohio, United States	Worldwide	Male	Goldman	0.331172	0.732909		0.0157534			-0.0492367	-0.363851			0.103801	-0.115938		0.398093	-0.50255		-0.0701823
G1342	Ohio, United States	Worldwide	Male	Goldman	0.790548	1.97827		1.88344	0.0257943		0.441999	1.71171			1.52657	1.29948		1.73323	-0.122485	1.29095	1.01588
G1343	Ohio, United States	Worldwide	Male	Goldman	1.9331	1.71274		1.66371	1.51438		1.84676	1.42391			1.82094	1.6179		2.07678	1.47379	1.64922	1.72149
G1344	Ohio, United States	Worldwide	Male	Goldman	0.00136397	-0.288775		-0.533565	-0.792925		0.545417	0.624441			0.447228	0.419085		0.597643	-0.103481	0.369681	0.706209
G1345	Ohio, United States	Worldwide	Male	Goldman	0.590307	0.79929		0.839731	0.472369		0.605744	0.799562			1.03596	0.551843		0.79925	0.105554	0.676769	0.600036
G1346	Ohio, United States	Worldwide	Male	Goldman	0.189826	0.924836		0.125617	-0.42078		-0.195746	0.24222			0.496289	0.268361		-0.354848	-1.24368	-0.0909521	-0.041427
G1347	Ohio, United States	Worldwide	Male	Goldman	0.637423	1.22066		0.125617	0.234196		-0.755927	0.705149			0.594411	0.63569		0.895939	-0.236504	0.727951	0.0382029
G1348	Ohio, United States	Worldwide	Male	Goldman	1.72108	0.696833		1.77357	0.993372		1.63992	0.893975			0.741594	0.588775		1.4555	1.11273	1.08622	0.885376
G1349	Ohio, United States	Worldwide	Male	Goldman	-0.328444	-0.0477847		0.0706852	-1.19484		-0.618036	0.90768			0.447228	0.31228		1.42876	-1.3577	0.164955	0.175343
G1350	Ohio, United States	Worldwide	Male	Goldman	2.14512	1.58287		1.16932	1.49949		1.40723	0.826972			1.18314	0.994035		1.02966	1.16024	1.18858	1.31449
G1351	Ohio, United States	Worldwide	Male	Goldman	0.778769	0.473159		1.60878	0.293739		0.39029	0.400591			1.08502	0.773438		1.27447	0.343095	0.676769	0.836714
G1352	Ohio, United States	Worldwide	Male	Goldman	0.00136397	0.70982		0.455208	-0.822697		-0.506	0.510232			0.300045	0.211464		0.628501	-1.24368	0.881495	0.496075
G1353	Ohio, United States	Worldwide	Male	Goldman	-0.776041	-0.223838		-0.97302	-1.22461		-1.15236	-1.0354			0.0056787	-0.192797		0.324033	-1.3957	-0.500404	-0.0546987
G1354	Ohio, United States	Worldwide	Male	Goldman	0.307614	-0.422979		-0.203974	-0.212379		-0.73869	0.120397			-0.288687	-0.353504		0.856852	-0.901618	0.113774	0.146588
G1355	Ohio, United States	Worldwide	Male	Goldman	-0.210656	0.233611		1.00453	-0.688725		-0.350873	-0.644045			0.250984	0.0118291		0.0113363	-0.578563	-0.295678	0.383266
G1356	Ohio, United States	Worldwide	Male	Goldman	1.13214	0.581388		0.674936	0.784971		1.79505	0.845246			0.496289	0.306291		0.443352	1.5498	0.420862	1.77015
G1357	Ohio, United States	Worldwide	Male	Goldman	-1.15296	-0.565842		1.00453	-1.04598		-1.51433	-0.406489			-0.533993	-0.735805		0.852738	-0.920622	-0.346859	-0.430729
G1358	Peru	Worldwide	Male	Goldman	-0.988061	-0.112722		0.729867	-0.748268		-0.790399	0.714286			0.839716	0.179523		0.103911	-0.369527	0.0625922	1.62416
G1359	Peru	Worldwide	Male	Goldman	-0.564022	-0.0261388		-0.478633	-0.688725		-0.911054	0.406682			0.250984	-0.0510561		-0.568799	-0.350524	0.216136	0.5934
G1360	Peru	Worldwide	Male	Goldman	-1.64768	-0.604805		-0.313838	-1.25439		-1.34196	-0.56486			-0.484932	-0.700869		-0.426851	-0.645074	0.625588	-0.114421
G1361	Peru	Worldwide	Male	Goldman	-0.399117	0.389462		0.125617	-0.271922		-0.376727	-0.027314			0.250984	0.073716		-0.315761	0.0865512	0.164955	1.26141
G1362	Peru	Worldwide	Male	Goldman	-0.564022	0.341841		-0.0941103	-0.70361		-0.393963	-0.0516787			0.201923	-0.255682		-0.52354	-1.05364	0.0114107	-1.10537
G1363	Peru	Worldwide	Male	Goldman	0.684538	1.49196		0.894663	0.368168		0.71778	0.810222			0.986899	0.650662		-0.513254	0.305089	0.830314	-0.917356
G1364	Peru	Worldwide	Male	Goldman	0.507855	1.11965		1.77357	0.665884		-0.256073	0.161512			0.741594	0.295311		0.498896	0.0485447	0.267318	0.124469
G1365	Peru	Worldwide	Male	Goldman	-0.0221938	0.219181		1.11439	0.204424		-0.290545	0.109737			0.0547397	-0.478276		0.266431	-0.61657	0.318499	-0.884177
G1366	Peru	Worldwide	Male	Goldman	0.342951	-0.00593601		0.235481	0.710542		0.0627995	-0.202435			0.300045	0.460011		0.492725	0.685154	0.472044	0.179767
G1367	Peru	Worldwide	Male	Goldman	-0.281329	0.297106		0.125617	-0.450552		-1.80734	-0.58161			-1.51521	-1.84578		-1.13248	-1.3482	-1.52403	-0.744824
G1368	Peru	Worldwide	Male	Goldman	-1.31787	-0.570171		-0.588497	-0.837583		-1.41091	0.0366433			-0.239626	-0.511216		-0.270502	-0.768596	-0.295678	-0.758096
G1369	Peru	Worldwide	Male	Goldman	-1.83614	-0.477816		-0.643429	-1.10553		-1.71254	-1.23641			-0.681176	-0.287624		-1.78667	-0.987133	-0.244496	-1.31772
G1370	Peru	Worldwide	Male	Goldman	-0.89383	0.170117		-0.863156	-0.837583		-0.919672	-0.659273			-0.632115	-0.954406		-1.12836	-0.797101	-0.653948	-0.877541
G1371	Peru	Worldwide	Male	Goldman	-0.728926	-1.28737		-0.478633	-0.123064		-1.04033	-1.26382			-0.828359	-0.927455		-1.71878	-0.398032	-0.756311	-1.33762
G1372	Peru	Worldwide	Male	Goldman	-1.78902	-0.878985		-0.643429	-1.52233		-2.07451	-0.806984			-0.730237	-0.584083		-0.315761	-1.64275	-0.500404	-1.21376
G1373	Peru	Worldwide	Male	Goldman	-0.528685	-0.516778		0.290413	-0.629181		-1.03171	-0.653182			0.0547397	-0.818654		0.208829	-0.711586	-0.807492	-0.275893
G1374	Peru	Worldwide	Male	Goldman	0.213384	-0.551411		-0.643429	-0.123064		-0.686981	-0.569428			-0.533993	-1.40458		-0.809493	-0.179494	-1.57521	-0.379854
G1375	Peru	Worldwide	Male	Goldman	-1.05873	-0.821263		-0.808224	-0.629181		-1.3592	-0.628817			-0.632115	-1.03426		-0.572913	-0.730589	-0.602767	-1.00141
G1376	Peru	Worldwide	Male	Goldman	-1.77724	-1.94252		-1.96179	-1.79027		-1.34196	-2.00542			-1.31897	-1.42754		-1.73524	-1.03464	-1.52403	-2.37945
G1377	Philippine Islands	Worldwide	Male	Goldman	0.425403	0.284118		-1.30261	0.234196		0.657453	0.671648			0.250984	-0.0360834		-0.305475	0.276584	0.0114107	0.0979253
G1378	Philippine Islands	Worldwide	Male	Goldman	1.19103	0.188877		-0.36877	1.15712		1.12283	0.781289			0.643472	0.456018		0.0689383	1.91086	-0.193315	0.157648
G1379	Philippine Islands	Worldwide	Male	Goldman					0.383054		-0.4112	-0.235937			-0.730237	-0.774734		-0.984356	-0.38853	-1.52403	-1.07219
G1380	Philippine Islands	Worldwide	Male	Goldman	-0.0928669	-0.629337		-0.0391785	0.665884		0.278254	-0.651659			-0.337749	-0.402414		-0.73749	0.694656	-0.858674	-0.125481
G1381	Philippine Islands	Worldwide	Male	Goldman	-1.38854	-1.12142		-0.643429	-0.152835		-0.92829	-1.11916			-1.0246	-1.0652		-1.84839	-0.730589	-1.11458	0.15986
G1382	Philippine Islands	Worldwide	Male	Goldman	-2.07172	-1.19213		-0.753293	-0.986441		-1.39367	-1.1892			-1.36803	-1.52037		-1.56861	-1.13916	-0.961037	-0.890813
G1383	Philippine Islands	Worldwide	Male	Goldman	-1.05873	-1.12286		-1.24768			-1.30749	-1.03997			-1.26991	-1.60622		-1.50072	-1.12016	-1.42167	-1.63402
G1384	Philippine Islands	Worldwide	Male	Goldman	-2.55465	-3.07965		-3.06043	-2.71319		-2.66916	-2.94803			-2.39831	-2.0524		-1.27854	-2.25085	-2.13821	-0.817819
G1385	Philippine Islands	Worldwide	Male	Goldman	-0.823157	-1.23975		-1.52234	-0.152835		-1.06618	-1.53488			-0.828359	-0.939434		-2.53344	-0.350524	-1.31931	-0.972654
G1386	Philippine Islands	Worldwide	Male	Goldman	-0.469791	-0.529766		-1.08288	-0.361237		-0.686981	0.498049			0.54535	0.260375		0.603814	-0.806602	0.0114107	0.949523
G1387	Philippine Islands	Worldwide	Male	Goldman	-2.33085	-2.89638		-2.51111	-2.47502		-1.72116	-3.28			-3.08517	-2.9268		-2.4779	-1.48122	-2.80357	-2.04766
G1388	Philippine Islands	Worldwide	Male	Goldman	-0.646474	-0.332067		-0.753293	-0.629181		-0.807636	-0.596838			-0.141504	-0.0580433		-1.3958	-0.331521	-0.602767	0.381054
G1389	Philippine Islands	Worldwide	Male	Goldman	-1.82436	-1.13441		-1.13782	-1.49256		-1.928	-1.09936			-1.61334	-1.74896		-1.30528	-1.3957	-1.72876	-0.620956
G1390	Philippine Islands	Worldwide	Male	Goldman	-0.846714	-0.777971		-1.02795	-1.37347		-1.10927	-0.704956			-1.36803	-1.42654		-0.186156	-1.05364	-1.52403	-0.817819
G1391	Philippine Islands	Worldwide	Male	Goldman	-1.43566	-1.05504		-0.863156	-0.658953		-1.21269	-1.65518			-1.85864	-1.69705		-1.82576	-0.778097	-1.52403	-0.309072
G1392	Philippine Islands	Worldwide	Male	Goldman	-2.23662	-2.22391		-2.8407	-2.59411		-2.52265	-2.81707			-2.7908	-2.91283		-2.61573	-2.11783	-2.75239	-1.54555
G1393	Philippine Islands	Worldwide	Male	Goldman	-2.4722	-2.51541		-2.40125	-2.57922		-2.39338	-2.48662			-2.7908	-2.61737		-1.99445	-1.85178	-2.95711	-1.56103
G1394	Philippine Islands	Worldwide	Male	Goldman							-1.11789	-0.966877			-0.632115	-0.932446		-1.7373	-0.407534	-0.705129	0.400961
G1395	Philippine Islands	Worldwide	Male	Goldman	-1.12941	-0.971341		-2.18152	-0.510095		-0.979999	-1.17398			-0.435871	-0.52519		-1.65089	-0.331521	-0.909855	-0.209535
G1396	Philippine Islands	Worldwide	Male	Goldman	-1.52989	-1.3855		-1.6322	-0.837583		-1.58327	-1.65975			-2.20207	-1.9955		-2.33183	-1.11065	-2.03585	-1.58536
G1397	Philippine Islands	Worldwide	Male	Goldman	-2.71955	-1.5731		-1.96179	-2.43036										-2.02281	-3.46893	-1.65172
G1398	Philippine Islands	Worldwide	Male	Goldman	-1.96571	-2.3509		-2.01673	-1.70096		-1.71254	-2.77595			-2.69268	-2.91383		-2.16108	-1.03464	-3.77602	-1.44822
G1399	Philippine Islands	Worldwide	Male	Goldman	0.130931	0.13404		-0.478633	0.531912		0.10589	0.196536			0.398167	-0.0650306		-0.16147	0.54263	0.420862	0.626579
G1400	Philippine Islands	Worldwide	Male	Goldman	-2.16595	-1.2917		-1.41247	-1.64142		-1.82458	-2.0907			-1.61334	-1.49642		-1.15511	-2.13683	-2.65002	-1.78001
G1401	Russia	Worldwide	Male	Goldman	-0.823157	0.390905		0.51014	-1.5521		-1.06618	0.756924			0.103801	0.255384		0.601757	-1.49072	0.523225	-0.419669
G1402	Russia	Worldwide	Male	Goldman	0.166268	-0.278674		0.290413	0.561683		0.0714177	-0.339486			0.250984	0.151574		-0.149127	-0.730589	-0.705129	-0.293588
G1403	Russia	Worldwide	Male	Goldman	-0.0928669	-0.124267		0.290413	-0.13795		-0.402582	-0.692774			-0.239626	-0.435354		-0.494739	-0.977632	-1.21694	-0.0546987
G1404	Russia	Worldwide	Male	Goldman	0.284057	1.39383		2.32289	0.338396		-0.273309	0.793471			0.250984	0.0108309		-0.103868	-0.863612	0.0625922	0.369994
G1405	Russia	Worldwide	Male	Goldman	-0.245992	0.406778		1.33412	0.0853375		-0.0492367	0.488912			0.54535	0.210466		0.212943	-0.217501	0.625588	-0.488239
G1406	Russia	Worldwide	Male	Goldman	-1.12941	-0.109836		-1.19275	-1.28416		-1.03171	-0.529835			-0.38681	-0.162852		-0.0606663	-1.09165	0.0114107	-0.0480629
G1407	Scotland, United Kingdom	Worldwide	Male	Goldman	0.0955949	0.0763182		0.949595	0.889171		0.157599	-0.0257912			0.152862	0.313279		-0.358963	0.333594	-0.0909521	0.06917
G1408	Scotland, United Kingdom	Worldwide	Male	Goldman	1.79175	1.09656		1.00453	1.87163		1.20902	0.996002			0.643472	1.27452		0.535926	0.941698	1.23977	0.442988
G1409	Scotland, United Kingdom	Worldwide	Male	Goldman	0.14271	1.22932		1.77357	0.204424		0.48509	0.959455			0.447228	0.47099		0.350777	-0.331521	0.932677	-0.185203
G1410	Scotland, United Kingdom	Worldwide	Male	Goldman	0.401845	1.00709		2.10316	0.293739		0.502326	0.740173			0.152862	1.13877		0.719019	-0.217501	0.727951	0.827866
G1411	Scotland, United Kingdom	Worldwide	Male	Goldman	0.778769	0.767542		1.00453	-0.182607		1.62269	0.790425			0.937838	1.70074		1.53985	0.732662	0.830314	0.905284
G1412	Scotland, United Kingdom	Worldwide	Male	Goldman	0.0955949	-0.327738		-0.753293	0.144881		-0.4112	-0.992764			-1.51521	-0.497241		-0.945269	0.42861	-0.398041	-0.309072
G1413	Solomon Islands	Worldwide	Male	Goldman	0.225162	-1.70586		-1.57727	0.39794		-0.540472	-2.20338			-2.20207	-1.97754		-1.87719	0.504623	-1.83112	0.522618
G1414	Solomon Islands	Worldwide	Male	Goldman	-0.446233	-2.13733		-1.74207	-0.331465		-0.911054	-1.76634			-2.00582	-2.19314		-1.96771	-0.711586	-2.13821	-0.77358
G1415	Solomon Islands	Worldwide	Male	Goldman	0.66098	-0.883315		-0.423701	0.889171		1.16593	-1.49224			-0.828359	-1.09215		-2.14668	1.5403	-0.295678	-0.680678
G1416	Solomon Islands	Worldwide	Male	Goldman	0.0720372	-1.15605		-0.698361	1.2762		0.123127	-1.0019			-0.828359	-0.638982		-2.34212	0.770669	-0.705129	-0.23829
G1417	South Africa	Worldwide	Male	Goldman	-1.23542	-2.00168		-1.30261	-0.42078		-0.428436	-1.60949			-1.61334	-1.39959		-1.96359	-0.160491	-0.909855	-0.497087
G1418	South Africa	Worldwide	Male	Goldman	0.166268	-0.583159		-1.19275	-0.00397732		0.760871	-0.38517			-0.681176	-0.54715		-0.883553	0.922695	-0.295678	-0.194051
G1419	South Africa	Worldwide	Male	Goldman	-1.52989	-1.84439		-1.74207	-0.912012		-1.37643	-1.77091			-2.30019	-2.12128		-0.897953	-0.749592	-2.49648	-0.525842
G1420	South Dakota, United States	Worldwide	Male	Goldman	0.331172	0.88443		-0.203974	0.621227		0.864289	0.379271			0.692533	0.792403		0.455695	0.732662	1.1374	0.896436
G1421	South Dakota, United States	Worldwide	Male	Goldman	-0.116425	0.372145		0.235481	0.144881		-0.014764	0.198059			-0.0433823	-0.214757		0.145055	0.229076	0.420862	1.7414
G1422	South Dakota, United States	Worldwide	Male	Goldman	0.154489	0.3606		0.51014	0.39794		-0.0320003	0.586371			0.741594	0.642677		0.0401373	0.238577	1.03504	0.520406
G1423	South Dakota, United States	Worldwide	Male	Goldman	0.213384	0.985444		-0.313838	0.650998		-0.428436	0.408205			0.741594	0.737504		0.0442517	0.637646	1.1374	2.12185
G1424	South Dakota, United States	Worldwide	Male	Goldman	-0.187098	0.0921919		-0.97302	0.204424		0.39029	0.0138014			0.741594	0.54785		0.533869	1.18874	0.113774	1.67283
G1425	South Dakota, United States	Worldwide	Male	Goldman	-0.257771	1.11388		-0.313838	0.204424		-0.342254	-0.287711			0.201923	0.000849128		-0.517368	-0.0464716	-0.295678	0.856621
G1426	South Dakota, United States	Worldwide	Male	Goldman	0.260499			-0.0941103	1.21666		0.48509	0.613781			1.13408	0.768447		0.92474	0.685154	0.932677	1.75025
G1427	South Dakota, United States	Worldwide	Male	Goldman	1.01435	1.74593		1.00453	1.00826		0.640217	1.21376			1.52657	1.12779		1.52133	1.07472	0.830314	1.64186
G1428	South Dakota, United States	Worldwide	Male	Goldman	0.260499	1.08357		0.290413	0.591455		-0.195746	0.29095			0.54535	0.745489		0.0936249	-0.0939798	0.676769	0.675242
G1429	South Dakota, United States	Worldwide	Male	Goldman	1.10858	0.421209		0.345344	1.39529		0.502326	-0.327304			0.349106	0.550845		0.142998	1.28376	0.830314	1.45385
G1430	South Dakota, United States	Worldwide	Male	Goldman	-0.0693092	-0.0665444		0.235481	-0.0188631		0.123127	-0.354714			-0.337749	0.0427726		0.447466	0.533128	0.113774	1.07782
G1431	South Dakota, United States	Worldwide	Male	Goldman	0.990789	0.966684		0.235481	1.81209		0.554035	0.351861			0.447228	0.434058		2.79475	1.5308	0.523225	0.849985
G1432	South Dakota, United States	Worldwide	Male	Goldman	0.119153	0.253814		-0.36877	1.52926		0.622981	0.469116			0.103801	-0.0680251		0.208829	1.34077	0.625588	1.28795
G1433	South Dakota, United States	Worldwide	Male	Goldman	-0.222434	0.304321		0.290413	0.144881		-0.256073	0.97316			0.643472	0.96409		0.056595	-0.0464716	1.1374	0.529254
G1434	South Dakota, United States	Worldwide	Male	Goldman	-0.0457515	-0.464828		-1.30261	0.278853		-0.402582	-0.406489			-0.0924434	-0.224739		0.147113	0.0865512	0.472044	-0.156448
G1435	South Dakota, United States	Worldwide	Male	Goldman	0.35473	0.0633307		-0.0941103	1.12734		0.847053	0.0625307			1.52657	1.15175		-0.762177	0.998708	1.34213	1.53569
G1436	South Dakota, United States	Worldwide	Male	Goldman	-0.0575304	-0.759212		-1.6322	0.21931		0.467853	-0.41258			0.250984	0.148579		0.153284	1.09372	-0.602767	0.540314
G1437	South Dakota, United States	Worldwide	Male	Goldman	0.295836	-0.851567		-0.863156	0.50214		-0.2216	-1.20596			-0.533993	-0.417387		-0.817722	0.219574	-0.295678	-0.0856659
G1438	South Dakota, United States	Worldwide	Male	Goldman	0.166268	-0.0795319		-0.533565	0.263967		0.864289	0.306177			0.692533	0.614728		-0.297246	0.713659	0.523225	1.10878
G1439	South Dakota, United States	Worldwide	Male	Goldman	0.790548	1.43423		-0.423701	0.68077		0.554035	-0.0806117			0.937838	0.450029		-0.595542	0.42861	0.318499	1.25035
G1440	South Dakota, United States	Worldwide	Male	Goldman	1.15569	0.418323		-0.423701	1.15712		1.09698	0.329019			0.54535	0.443042		-0.126497	1.24575	0.830314	0.978278
G1441	South Dakota, United States	Worldwide	Male	Goldman	-0.16354	0.0402418		-0.533565	0.740313		0.39029	0.159989			0.103801	0.343224		0.297289	0.200571	-0.193315	0.894224
G1442	South Dakota, United States	Worldwide	Male	Goldman	0.260499	0.858455		1.00453	0.829628		0.510944	1.29752			1.62469	2.10201		0.521526	0.694656	1.75158	2.19042
G1443	South Dakota, United States	Worldwide	Male	Goldman	-3.79143	0.663642		-0.313838	0.561683		0.0283269	-0.508516			0.0547397	0.448032		0.350777	0.248079	0.523225	0.316907
G1444	South Dakota, United States	Worldwide	Male	Goldman	0.920115	0.96957		-0.0941103	1.18689		0.829817	-0.205481			1.18314	1.07888		-0.00100702	1.09372	0.932677	1.0756
G1445	South Dakota, United States	Worldwide	Male	Goldman	-0.16354	0.722808		0.0157534	0.546798		0.355817	0.202628			1.13408	0.904199		0.219115	0.751665	0.932677	1.08003
G1446	South Dakota, United States	Worldwide	Male	Goldman	-0.37556	-0.529766		0.0157534	0.21931		-0.428436	-1.02474			0.54535	0.584783		-0.741605	0.0295414	0.267318	0.454048
G1447	South Dakota, United States	Worldwide	Male	Goldman	1.10858	0.258143		-0.753293	1.2762		0.941853	1.16351			1.03596	0.636688		0.478324	1.19824	0.983858	1.49808
G1448	South Dakota, United States	Worldwide	Male	Goldman					1.63346		0.373054	-0.104976			0.447228	0.199486		0.920626	1.05572	0.727951	1.58214
G1449	South Dakota, United States	Worldwide	Male	Goldman	0.284057	0.2567		0.125617	0.740313		0.829817	0.836109			0.839716	0.711551		0.630558	0.789672	0.932677	1.36316
G1450	South Dakota, United States	Worldwide	Male	Goldman	0.0249217	0.846911		0.180549	0.770085		0.10589	0.418864			1.33033	1.38532		0.0812816	0.438112	1.44449	0.816806
G1451	South Dakota, United States	Worldwide	Male	Goldman	-0.16354	0.634781		0.0157534	-0.361237		0.0283269	0.488912			0.741594	0.748484		0.0216224	-0.0844781	0.727951	1.55117
G1452	South Dakota, United States	Worldwide	Male	Goldman	0.154489	1.34765		-0.149042	0.740313		0.088654	0.21481			0.741594	0.427071		0.381635	0.599639	1.23977	0.940675
G1453	South Dakota, United States	Worldwide	Male	Goldman	-0.0575304	0.139813		-0.643429	0.323511		-0.100946	-0.476538			-0.583054	-0.0650306		-0.698403	0.333594	0.625588	0.580129
G1454	South Dakota, United States	Worldwide	Male	Goldman	0.189826	1.18892		1.00453	0.263967		-0.325018	0.386885			0.594411	0.567814		-0.0832957
G1455	South Dakota, United States	Worldwide	Male	Goldman	1.01435	0.767542		-0.0391785	1.43995		0.847053	0.505663			0.398167	0.362189		0.122426	0.723161	0.830314	1.08445
G1456	Sudan	Worldwide	Male	Goldman	1.3206	0.548198		-0.313838	1.09757		1.80367	0.255925			-0.141504	-0.7388		0.315804	2.57598	-0.500404	1.74582
G1457	Sudan	Worldwide	Male	Goldman	-0.0457515	-0.763541		0.235481	0.770085		0.0197087	-0.963831			-0.632115	-0.706858		-0.984356	0.732662	-0.756311	0.108985
G1458	Sudan	Worldwide	Male	Goldman	-0.187098	-1.51104		-0.588497	0.353282		-0.066473	-1.68868			-1.22085	-1.93262		-1.16951	0.00103654	-1.21694	0.336815
G1459	Sudan	Worldwide	Male	Goldman	0.684538	-0.272902		0.180549	1.32086		0.691926	-0.245073			-0.926481	-1.08916		-0.762177	0.647147	-0.398041	-0.395338
G1460	Sudan	Worldwide	Male	Goldman	0.472519	-0.68273		-0.313838	1.00826		0.278254	-0.446082			-0.141504	-0.379456		0.0956821	1.24575	-0.756311	0.325755
G1461	Sudan	Worldwide	Male	Goldman	-0.281329	-0.231053		1.22425			-0.402582	0.7219			0.250984	0.326255		-0.733376	-0.350524	-0.295678	-0.505935
G1462	Sudan	Worldwide	Male	Goldman	-0.446233	-0.551411		-1.41247	-0.152835		-0.471527	-0.779573			-0.435871	-0.0370816		-1.24562	-0.0274684	-0.551585	-0.525842
G1463	Sudan	Worldwide	Male	Goldman	1.68574	-0.346497		0.345344	0.978486		1.24349	-0.453696			-0.337749	-0.169839		-1.0255	2.00588	-0.449222	-0.446212
G1464	Sudan	Worldwide	Male	Goldman	-0.705368	-0.539867		1.11439	-0.152835		-0.954144	-0.467401			0.103801	-1.02827		0.046309	-0.188996	-0.909855	0.195251
G1465	Sudan	Worldwide	Male	Goldman	0.590307	0.409664		0.125617	0.204424		-0.531854	-0.0105633			-0.583054	-0.319566		1.21275	0.637646	-1.01222	0.381054
G1466	Sudan	Worldwide	Male	Goldman					1.2762		1.2952	-0.11259			0.398167	0.0817015		-0.210843	2.02488	0.216136	0.794687
G1467	Sudan	Worldwide	Male	Goldman	-0.516906	-1.56011		-0.97302	-0.897126		-0.385345	-0.717139			-1.0246	-1.08317		-0.706632	0.0105382	-1.37049	-0.84215
G1468	Sudan	Worldwide	Male	Goldman	-0.293108	-0.692831		0.565072	0.204424		-0.359491	-0.622726			0.54535	0.49295		0.805422	0.3716	-0.0909521	-0.497087
G1469	Sudan	Worldwide	Male	Goldman	0.590307	-0.92372		-1.08288	-0.00397732		0.088654	-1.142			-1.22085	-1.00332		1.25389	0.552131	-1.42167	-0.116633
G1470	Sudan	Worldwide	Male	Goldman	0.873	0.276903		1.22425	1.18689		0.29549	0.196536			-0.337749	-0.079005		0.346662	0.637646	-0.500404	0.639851
G1471	Sudan	Worldwide	Male	Goldman	1.45016	1.36208		0.894663	1.29109		1.57098	2.41372			1.77188	1.41826		1.58716	1.24575	0.420862	0.553585
G1472	Sudan	Worldwide	Male	Goldman					-1.17996		-0.73869	-1.69934			-1.85864	-2.48162		-1.367	-0.207999	-2.85475	-1.6473
G1473	Sudan	Worldwide	Male	Goldman	0.920115	0.857012		0.180549	0.993372		1.13145	0.513277			1.08502	0.526888		-1.00904	1.31226	1.18858	0.765932
G1474	Sudan	Worldwide	Male	Goldman	1.10858	-0.323409		-1.6322	1.45483		1.70887	-0.744549			-0.239626	-0.832629		-0.0832957	2.01538	0.216136	0.392113
G1475	Sudan	Worldwide	Male	Goldman	-0.422675	-0.41865		0.565072	-0.376123		-0.376727	-0.784142			0.447228	0.377162		-0.0894673	-0.0939798	0.318499	0.277093
G1476	Sudan	Worldwide	Male	Goldman	-3.01403	-2.48799		-1.74207	-3.10023		-2.78981	-2.92671			-2.00582	-2.19913		-2.63219	-2.5169	-2.54766	-2.29097
G1477	Sudan	Worldwide	Male	Goldman	-0.68181	-0.343611		-0.698361	-0.733382		-1.39367	-0.560291			-0.828359	-0.855587		0.661417	-0.958628	-1.57521	0.819018
G1478	Sudan	Worldwide	Male	Goldman	-0.222434	0.486146		0.235481	0.442597		0.140363	-0.604452			-0.484932	-0.24071		0.108025	0.124558	-1.42167	0.473955
G1479	Sudan	Worldwide	Male	Goldman	0.236941	0.229282		1.11439	0.383054		-0.256073	0.248311			0.0547397	0.419085		1.52133	0.799174	-0.346859	1.08003
G1480	Sudan	Worldwide	Male	Goldman	-0.446233	0.418323		0.345344	-0.748268		-0.0837093	-0.549632			0.250984	0.303297		-0.39805	-0.255508	-0.705129	-0.68289
G1481	Sudan	Worldwide	Male	Goldman	1.06146	0.793517		0.345344	1.69301		1.77782	0.0138014			0.447228	1.22761		-0.539998	2.04389	0.727951	-0.284741
G1482	Sudan	Worldwide	Male	Goldman	1.29704	0.454399		0.565072	1.73766		1.53651	0.33511			0.692533	0.791405		0.0812816	2.25292	0.676769	0.885376
G1483	Sudan	Worldwide	Male	Goldman	0.731654	0.784859		1.00453	0.948715		1.41585	0.604645			1.13408	0.936141		-0.416565	1.07472	1.34213	-0.607684
G1484	Sudan	Worldwide	Male	Goldman	1.15569	1.10377		0.674936	1.61858		1.21763	0.660988			0.741594	0.416091		0.301404	1.34077	0.932677	0.224006
G1485	Sudan	Worldwide	Male	Goldman	0.873	0.526552		1.22425	1.84186		2.36385	0.647283			0.54535	1.00801		0.225287	2.34794	0.523225	1.63522
G1486	Sudan	Worldwide	Male	Goldman	0.755211	0.741567		0.565072	0.293739		1.1056	0.380794			0.54535	1.0699		0.12654	0.751665	0.318499	-0.240502
G1487	Sudan	Worldwide	Male	Goldman	-1.17652	-1.40426		0.345344	-0.0932922		-1.15236	-1.32626			-0.632115	-0.702866		-0.897953	-0.635573	-1.21694	-1.93264
G1488	Tanzania	Worldwide	Male	Goldman	-0.210656			0.345344	1.51438		0.0197087	-0.0227456			0.839716	1.81254		2.43885	0.409607	-0.295678	2.10416
G1489	Tasmania	Worldwide	Male	Goldman	-1.47099	-1.44033		-1.35754	-0.733382		-0.618036	-2.03892			-2.00582	-1.98752		-0.772463	-0.569061	-1.52403	-1.06777
G1490	Utah, United States	Worldwide	Male	Goldman	-0.917387	-1.60629		-1.41247	-0.897126		-0.790399	-1.42981			-1.31897	-1.57328		-0.873267	-0.521553	-1.72876	-0.735977
G1491	Utah, United States	Worldwide	Male	Goldman	-0.363781	-0.0492277		-0.533565	-0.0932922		-0.0750912	-0.213095			0.0547397	-0.0131253		-1.50072	0.0865512	0.113774	-0.309072
G1492	Utah, United States	Worldwide	Male	Goldman	0.272278	-0.336396		0.235481	-0.00397732
G1493	Utah, United States	Worldwide	Male	Goldman	-0.776041	-0.35227		-1.6322	0.174652		-0.618036	-1.2623			-0.239626	-0.286626		0.198543	0.219574	-0.0909521	1.12427
G1494	Utah, United States	Worldwide	Male	Goldman	0.0484794	-1.208		-0.533565	-0.24215		0.0455632	-1.23184			0.0547397	-0.336535		-1.04402	0.409607	-0.500404	-0.211747
G1495	Utah, United States	Worldwide	Male	Goldman	-0.469791	-1.14018		-1.02795	0.323511		0.0197087	0.129534			0.54535	0.532877		-0.478281	0.3716	0.0114107	0.659758
G1496	Utah, United States	Worldwide	Male	Goldman	-0.340223	-0.939594		-0.808224			-0.540472	-1.22575			-0.141504	-0.374465		-1.00081	0.457115	-0.244496	1.07339
G1497	Utah, United States	Worldwide	Male	Goldman	-0.78782	-0.691388		-0.643429	-1.01621		-0.704218	-0.580088			-0.337749	-0.495245		-1.80519	-1.60474	-0.807492	-0.952747
G1498	Utah, United States	Worldwide	Male	Goldman	-0.422675	-1.23831		-1.52234	-0.510095		-0.281927	-1.41153			-1.12273	-0.999324		-0.326047	-0.44554	-0.705129	0.241701
G1499	Utah, United States	Worldwide	Male	Goldman	0.0720372	0.170117		0.400276	0.68077		0.847053	-0.0181773			0.790655	0.577795		-1.34643
G1500	Utah, United States	Worldwide	Male	Goldman	0.0249217	-0.267129		1.27919	0.293739		-0.4112	-0.155229			0.741594	0.428069		1.26007	-0.15099	1.1374	-0.0613345
G1501	Utah, United States	Worldwide	Male	Goldman	0.213384	0.504906		0.620004	0.442597		-0.0837093	0.450843			1.33033	1.012		0.140941	0.903692	1.44449	1.42288
G1502	Utah, United States	Worldwide	Male	Goldman	1.06146	0.871443		-0.313838	1.99072		0.881526	0.257448			0.986899	0.822349		-0.476224	1.35977	0.830314	0.76372
G1503	Utah, United States	Worldwide	Male	Goldman	-0.516906	-0.580273		-0.698361	-0.0486348		-0.385345	-0.505471			0.594411	0.0547507		-0.795092	0.0200398	0.318499	0.982702
G1504	Utah, United States	Worldwide	Male	Goldman	-0.352002	-0.375359		-1.19275	0.0853375		-0.73869	-0.838962						-0.897953	-0.160491		-0.346675
G1505	Utah, United States	Worldwide	Male	Goldman	0.35473	-0.811162		-0.313838	1.4846		0.743635	-0.296848			-0.435871	-0.625008		-0.480338	1.21725	-0.398041	0.564645
G1506	Utah, United States	Worldwide	Male	Goldman	-0.222434	0.167231		-0.313838	-0.00397732		-0.161273	-0.211572			0.54535	0.113643		-0.276674	0.295587	-0.0909521	0.0669581
G1507	Utah, United States	Worldwide	Male	Goldman	0.590307	0.259586		0.565072	1.2762		-0.290545	-0.674501			0.0547397	-0.176826		-0.788921	0.827678	0.113774	0.215158
G1508	Utah, United States	Worldwide	Male	Goldman	-0.752483	-0.760655		-2.29138	-0.673839		-0.695599	-1.07652			-0.828359	-0.743791		-1.12013	-0.103481	-0.449222	0.522618
G1509	Utah, United States	Worldwide	Male	Goldman	-1.05873	-2.28019		-1.41247	-0.852469		-0.997235	-2.04654			-1.85864	-1.86574		-1.43489	-0.169993	-1.57521	-0.53469
G1510	Utah, United States	Worldwide	Male	Goldman	-1.14119	-1.27583		-1.74207	-1.1353		-0.652509	-2.30237			-2.20207	-2.45067		-2.24543	-0.61657	-1.52403	-0.623168
G1511	Utah, United States	Worldwide	Male	Goldman		0.901747			1.36552		0.847053	0.915294			1.2322	0.702568		1.13458	1.5118	0.420862	1.56887
G1512	Utah, United States	Worldwide	Male	Goldman	0.0720372	-0.604805		-0.533565	0.383054		0.114509	-0.94708			-0.288687	-0.469292		-1.17979	0.865685	-0.500404	0.168707
G1513	Utah, United States	Worldwide	Male	Goldman	-1.17652	-2.5284		-2.29138	-1.82005		-1.04894	-1.83944			-2.05488	-1.87572		-1.31557	-1.12966	-1.8823	-0.669618
G1514	Utah, United States	Worldwide	Male	Goldman	0.672759	0.633338		-0.0391785	0.487254		0.554035	0.129534			0.643472	0.00584001		-0.56057	0.599639	-0.193315	0.772567
G1515	Utah, United States	Worldwide	Male	Goldman	-0.387339	-1.06514		0.235481	0.100223		-0.368109	-0.398875			-0.239626	-0.600053		-0.313704	0.305089	-0.858674	-0.222806
G1516	Utah, United States	Worldwide	Male	Goldman	-1.36498	-2.33503		-1.6322			-0.00614581	-0.344055			0.103801	-0.248695		-0.945269	0.504623	-0.295678	-0.0370032
G1517	Utah, United States	Worldwide	Male	Goldman	-0.187098	-0.453284		-0.753293	0.353282		0.123127	-0.552677			0.349106	0.237417		-1.55626	0.257581	-0.0909521	0.0780178
G1518	Utah, United States	Worldwide	Male	Goldman	-1.22364	-1.35952		-0.97302	-0.0337489		0.0714177	0.659465			1.47751	1.37334		-0.157355	0.257581	1.44449	1.06897
G1519	Washington, United States	Worldwide	Male	Goldman	-0.493348	0.435639		0.125617	-0.748268		-0.945526	0.44932			0.594411	0.000849128		0.739591	-1.49072	0.113774	0.392113
G1520	Washington, United States	Worldwide	Male	Goldman	-1.82436	-1.64381		-1.52234	-2.53457		-1.91076	-1.34148			-1.71146	-1.93861		-0.153241	-2.15583	-1.47285	-0.766944
G1521	Washington, United States	Worldwide	Male	Goldman	-0.540464	-0.955467		0.784799	0.234196		-0.635272	-0.144569			0.152862	0.101665		0.0853961	-0.55956	-0.0909521	-0.200687
G1522	Washington, United States	Worldwide	Male	Goldman	-0.234213	0.525109		0.0157534	0.263967		-0.152655	0.799562			0.250984	0.0757124		-0.358963	-0.44554	0.216136	-0.413033
G1523	Washington, United States	Worldwide	Male	Goldman	0.896558	0.406778		0.345344	1.63346		0.166218	0.720377			0.54535	0.374167		-0.159413	0.42861	0.420862	-0.0657584
G1524	Washington, United States	Worldwide	Male	Goldman	0.0367006	-0.463385		1.22425	0.591455		-0.497381	-0.616635			0.250984	-0.0839959		-0.646973	-0.692583	-0.398041	0.0957133
G1525	Washington, United States	Worldwide	Male	Goldman	-0.257771	-0.24404		-0.423701	0.561683		-0.773163	-0.196344			-0.38681	-0.471289		-0.297246	-1.02514	-0.295678	0.113409
G1526	Washington, United States	Worldwide	Male	Goldman	0.472519	0.683845		-0.863156	0.904057		0.364435	0.0351205			0.447228	0.548848		1.05846	0.0865512	0.727951	0.403173
G1527	Washington, United States	Worldwide	Male	Goldman	-0.469791	0.265359		-0.808224	-0.986441		-0.187127	-0.528313			-0.0433823	-0.145883		-0.856809	-0.692583	-0.500404	0.277093
JTS1	Australia	Worldwide	Female	JTS	2.43445	1.1573	0.812276	1.21847	3.02421	2.20453	2.5142	0.932648	0.650531	0.502587	2.04991	2.60164	-0.0865146	-0.0696133	3.20572	1.97608	0.46547	1.55082
JTS2	Australia	Worldwide	Female	JTS	1.52891	-0.150723	-0.229024	-0.237356	2.03641	1.17151	1.41113	-0.182322	-0.390105	0.0118781	-0.642211	-0.333308	0.218916	0.630863	1.52218	-0.863878	-0.301573	0.109427
JTS3	Australia	Worldwide	Female	JTS	2.31281	0.803184	0.495298	0.488675		1.48534	2.45615	0.540719	0.060362	-0.884198	0.175038	1.57007	-1.32638	-0.667937	2.12344	0.990326	-0.675133	0.205673
JTS4	Australia	Worldwide	Female	JTS	2.73179	2.22472	1.16401	1.26988			2.10781	0.811015	0.590659	0.374576	0.864092	1.77091	0.699743	0.533575
JTS5	Australia	Worldwide	Female	JTS					3.07279	1.90378	3.11412	1.9395	1.62274	1.13197	1.65158	2.73401	0.300566	0.470337	2.86501	2.37985	0.604932	0.214839
JTS6	Australia	Worldwide	Female	JTS	1.31266	0.443986	0.55925	1.17207	1.29152	0.700767	1.33373	1.44283	0.867212	1.18531	1.27386	1.94436	0.20682	0.426557	1.60235	1.85427	0.510297	0.363791
JTS7	Australia	Worldwide	Female	JTS	0.0422011	-0.450619	-0.893565	-1.28565	0.44946	0.0208031	0.424177	-0.804002	-0.757892	-1.08688	-0.946677	-0.771496	-1.47456	-0.828463	0.520065	-0.320249	-0.949077	-1.07531
JTS8	Australia	Worldwide	Female	JTS							1.27567	-0.192458	-0.164872	0.139889	0.57794	0.828346	-0.546173	0.0179462	2.26374	0.818891	1.08807	0.572323
JTS9	Australia	Worldwide	Female	JTS	1.36672	1.0065	-0.138658	0.0159394	1.84209	1.22382	1.1015	-0.0235232	-0.424318	-0.0699067	0.568783	1.69788	-0.21655	-0.483089	1.2015	1.17304	0.963549	0.867935
JTS10	Afalou	Worldwide	Female	JTS	2.73179	2.3213	2.39995	2.91755	2.8137	2.21761
JTS11	Badari	Worldwide	Female	JTS	-0.25514	0.464318	0.200564	0.432247	-0.360209	-0.76377	-0.369259	-0.165428	-0.487041	0.22523	-0.417868	0.759879	0.364071	1.01515	-0.281623	0.121873	-1.30769
JTS12	Badari	Worldwide	Female	JTS		0.269471	-0.160902				0.153248	0.209607	-0.475637	-0.00590121	0.69469	1.35326	0.56366	2.65446
JTS13	Badari	Worldwide	Female	JTS	0.177356	-0.194775	0.117149	1.01909			0.675754	0.0474295	-0.310276	-0.877087	0.282632		-0.579438	-2.50669
JTS14	Badari	Worldwide	Female	JTS	0.13681	0.845542	0.261735	0.876142			0.0951914	-0.00325097	-0.236148	-0.0947977	0.413117	0.762162	0.300566	0.124963
JTS15	Badari	Worldwide	Female	JTS	-0.471388	0.0271818	-0.302708	0.115001	0.514234	0.177718	0.26936	0.0136425	-0.313127	-0.528612	0.497818	1.45368	0.209844	0.149286	0.479981	1.0783	-0.71996
JTS16	Bokbaai, Darling District	Worldwide	Female	JTS	-0.809276	-0.918253		-2.41545	-0.975558	-1.23451	-1.02723			-1.83006			-0.791122	-1.96187			-1.87052
JTS17	Bove exped.	Worldwide	Female	JTS	-0.241625	0.537174	0.0768317	0.321901	-0.0687283	-0.397636
JTS18	Bove exped.	Worldwide	Female	JTS	-1.32286	-0.870812	-0.345805	-1.15273	-0.667884	-0.86838	-1.58844	-1.65881	-1.58185	-1.48158	-1.04053	-0.118778	0.146339	-0.580377	-1.32382	-0.660863	-1.91037	-0.264099
JTS19	Bove exped.	Worldwide	Female	JTS	-0.0524074	-0.416732	-0.42644	-0.0956612	-0.813624	-0.894533	-1.00788	-0.202594	-0.435722	-0.173027	-0.562089	0.244096	0.131218	0.0325395
JTS20	Bove exped.	Worldwide	Female	JTS	-0.187562	1.18271	1.07642	1.11439	0.25514	-0.0315018	-0.369259	0.375163	0.0318514	0.470584	0.877828	1.11819	0.633213	-0.492818
JTS21	Bove exped.	Worldwide	Female	JTS	-0.511935	-0.404872	-0.00658352	-0.40413	-0.45737	-0.59378	-0.93047	-0.645204	-0.735084	-1.21845	-0.138584	0.232685	0.291494	-0.181495
JTS22	Bove exped.	Worldwide	Female	JTS	0.393604	-1.0843	-0.261	-1.03988
JTS23	Bove exped.	Worldwide	Female	JTS	0.474697	0.4101	0.72747	1.19464	0.222753	-0.109959	-0.253146	0.936027	0.519383	0.403023	0.909877	1.26882	0.602973	0.499524
JTS24	Bove exped.	Worldwide	Female	JTS	-0.201078	1.36401	1.04584	1.20091	1.12958	0.739996
JTS25	Bove exped.	Worldwide	Female	JTS	-0.930915	-0.194775	-0.212341	-0.0404878	-1.00795	-1.19529	-1.45298	-0.405316	-0.427169	-0.99443	-0.195814	0.294305	0.436649	-0.196088	-1.62445	0.0181095	-0.944096	0.517326
JTS26	Bove exped.	Worldwide	Female	JTS	-1.30935	-0.79965	-0.950566		-1.65568		-1.60779		-1.06866	-0.482386	-1.30837		-0.615726	-0.259326	-1.72466	-0.91576	-1.09352	0.372957
JTS27	Bove exped.	Worldwide	Female	JTS	-0.214594	0.0695399	0.486956	0.987742	0.271333	0.0208031	-0.891765	-0.537085	-0.640999	-1.12955	-0.074486	0.661744	1.49205	-0.68253	-0.361792	0.288796	-0.3464	0.503576
JTS28	Bove exped.	Worldwide	Female	JTS	-0.0118609	0.93873	0.902642	1.7702			-1.00788	0.479903	0.0803194	-0.795302	-0.163765	0.584148	0.418505	-0.419852	-1.22361	0.0203652	-0.714979	0.588364
JTS29	Bove exped.	Worldwide	Female	JTS							-0.137034	1.58812	1.101	0.16478	2.12316		0.46689	0.480066
JTS30	Bove exped.	Worldwide	Female	JTS							-0.717597	0.229879	-0.196233	0.776388	0.770234	2.17714	0.158435	-0.590106
JTS31	Bove exped.	Worldwide	Female	JTS							1.1015	3.26057	2.48091	2.19162			0.835826	0.300083
JTS32	Byneskranskop	Worldwide	Female	JTS					-0.165889	-0.580703	-0.0596254	-1.08106	-1.12283	-0.68507			-0.866724	-1.39274	0.419854	-0.91576	-2.81189
JTS33	Ebishima	Worldwide	Female	JTS	-1.55263	-0.338793	-0.384732	-1.39474	-1.16988	-1.1299	-0.369259	-0.597902	-0.917551	-0.941092			-0.292151		-0.52213		-2.03489
JTS34	Ebishima	Worldwide	Female	JTS	-0.119985	-0.101587	0.125491	-0.850533	0.384687	-0.136112	-0.253146	0.243394	-0.110702	-0.169471	-0.67655	-0.054876	0.530395	0.562761	-0.121286		-0.570536	-0.165561
JTS35	Ebishima	Worldwide	Female	JTS	-2.20137	-1.68409	-1.10349	-2.28128	-1.73665	-1.44373	-1.60779	-1.28378	-1.39653	-1.33224	-1.62657	-0.618586	-0.860676	-1.5484	-1.28373		-1.09352	-1.4855
JTS36	Ebishima	Worldwide	Female	JTS	-0.119985	0.281331	0.189442	0.284282	0.417073	0.190794	0.26936	-0.0336593	-0.355893	-0.112577	-0.342324		0.0163037	-0.0793422	-0.0411167	-0.0473064	-1.00885	0.162133
JTS37	Ebishima	Worldwide	Female	JTS	-0.0388919	1.76387	1.34474	0.820968	0.417073	-0.0576543	0.0758393	1.17591		1.57646	0.859514	0.664026	0.723935	1.44322	0.0390522	0.965513	1.48155	0.492118
JTS38	Ebishima	Worldwide	Female	JTS	-0.201078	0.401628	0.282589	0.0146855	0.465654	-0.188417	0.26936	0.500175	0.128787	0.065216	0.644328	0.741622	0.367095	0.241709	0.159306		0.350911	0.00401468
JTS39	Ebishima	Worldwide	Female	JTS	-0.741698	1.51311	0.520323		-0.570724	-0.685313	-0.330555	0.932648	0.365425	0.289235			0.218916	0.494659	-0.482045	0.742197	-0.266707
JTS40	Ebishima	Worldwide	Female	JTS	-0.903884			0.434755	-0.295436	-0.48917	0.0564872	0.723169	0.259936	-0.0272364			1.06868	-0.337156	0.159306	0.187289	-0.28165
JTS41	Ebishima	Worldwide	Female	JTS	-0.417326	0.116981	-0.215122	-0.325132	-0.0849217	-0.476094	-0.0983296	-0.695884	-1.00023	-0.0485715	-1.34042	-0.164423	0.0223518	-0.487953	-0.321708	-0.676653	-0.993904	-1.1051
JTS42	Eynan	Worldwide	Female	JTS	-1.14716			-0.016663			-0.214442		-0.518403	-0.592618			-0.664111	-1.41219
JTS43	Eynan	Worldwide	Female	JTS	-1.22826			0.788366		-0.86838	-0.601484	0.628566		0.0367691			-0.340536	0.227116	-0.52213		-0.914211
JTS44	Eynan	Worldwide	Female	JTS	2.0425			2.09497	1.55061	1.0669	1.83688						0.633213	0.951915
JTS45	Eynan	Worldwide	Female	JTS	-0.119985				-0.198275	-0.449941	-0.0596254	0.986708	0.445255	0.502587			-0.274007	-0.385801	-0.441961		-0.904249
JTS46	Faraoskop	Worldwide	Female	JTS	0.731492	-1.05888	-0.686417	-0.183437	0.562814	0.216946	-0.156386	-0.915499	-1.0601	-0.773967	-0.825349	0.305716	-0.884868	-1.35868	0.159306	0.50309	-1.32762	-0.35347
JTS47	Faraoskop	Worldwide	Female	JTS	-1.71481	-1.30287	-1.28701	-1.74835	-1.50994	-1.83602	-0.698244	-1.83113	-1.76432	-1.96518	-2.18514	-0.91984	-0.836483	-1.60191	-0.482045	-1.59248	-1.37244	-1.28155
JTS48	Fish Hoek	Worldwide	Female	JTS	-0.903884	-1.00466	0.0420753	0.335694	-0.0363415	-0.59378	-0.137034	0.51369	0.277043	1.45911	0.747342	3.16535	0.681598	0.285489	0.500023		5.73515	-0.816366
JTS49	Fish Hoek	Worldwide	Female	JTS	-0.484904	-1.54007	-1.34262	-0.350211	-0.55453	-0.842228	-0.175738			0.427914	-0.671971	0.855733	-0.576414	-1.01818	0.520065	0.11285	-0.640267	-0.463465
JTS50	Fish Hoek	Worldwide	Female	JTS	-0.201078	-1.5621	-0.875492	-1.34333	-0.40879	-0.986066	0.1726	-1.02024	-1.14279	-0.873531	-1.0474	-0.0731338	-0.954422	-1.0279	0.239474		2.05932	-1.51529
JTS51	Galana Boi	Worldwide	Female	JTS	2.85343	2.01124	1.17096	0.928807	2.48983	1.72071	2.68837	1.52054	0.981254	0.20745	0.447455	1.52671	0.980981	0.922728	2.38399	1.26101	0.0769675	0.87481
JTS52	Galana Boi	Worldwide	Female	JTS	0.609852				0.222753	-0.240721									0.520065		-0.396208
JTS53	Garamantean	Worldwide	Female	JTS	0.907193	-0.709851	-0.53627	0.0573194	1.55061	0.766148	1.37243	-0.797245	-0.774998	-0.841528	0.101784	0.730211	-1.74975	-1.12033	1.52218	0.331655	-1.34256	-1.21968
JTS54	Garamantean	Worldwide	Female	JTS	1.47484	0.230501					2.57226	0.388678	0.0632131	-0.087686	1.12048	1.40347	-0.361705	0.878948
JTS55	Garamantean	Worldwide	Female	JTS	0.55579			0.662972	-0.424983	0.073108	0.133896	0.246773		-0.0770184	1.04494	2.36429			0.600234	1.56328	1.98959	-0.374094
JTS56	Garamantean	Worldwide	Female	JTS	0.569306	0.250833	0.0448559	1.24731	0.174173	-0.227645	0.501585	0.723169	0.0375535	0.939957	0.440587	0.46319	-0.422186	0.4071
JTS57	Garamantean	Worldwide	Female	JTS		-3.23609	-1.88204												-2.4061	-3.13314	-1.70616	-2.26693
JTS58	Garamantean	Worldwide	Female	JTS					0.611394		0.656402	0.0440508	-0.247552	-0.752631			-0.969542	-0.0209691	0.600234	0.994838	-1.52187	-0.816366
JTS59	Garamantean	Worldwide	Female	JTS							1.25632	0.185956	-0.0508293	-0.365043			-0.661087	0.285489
JTS60	Garamantean	Worldwide	Female	JTS	0.772038			0.355757	0.611394	0.465395	0.385473	0.571128	0.211468	-0.22992			-0.0986109	0.421693
JTS61	Garamantean	Worldwide	Female	JTS					0.222753		1.21761	0.69614	0.476617	-0.0983535	-0.131716	1.0018	0.0737609	0.533575	1.00108		-0.256746	-0.390135
JTS62	Garamantean	Worldwide	Female	JTS	0.177356	-1.47399	-1.38711	-0.762757	0.125592	0.138489		-1.57435	-1.77287	-1.33224			-0.733665
JTS63	Garamantean	Worldwide	Female	JTS							-0.756301				-0.289672			-1.2614	0.159306	0.0203652		-1.12802
JTS64	Garamantean	Worldwide	Female	JTS							1.04344	0.706276	0.259936	-0.471719	0.294078	0.456343	-0.237718	1.96858	1.64243	0.218869	-0.361343	-1.19447
JTS65	Garamantean	Worldwide	Female	JTS	1.63703	0.116981	0.0476364	1.44418	1.77732		1.9917	0.250151	-0.102148	0.129221			0.636237	1.5697
JTS66	Garamantean	Worldwide	Female	JTS	-0.119985	-0.826759	-0.552953	-0.441748	-0.101115	-0.502246	-0.485371	-1.37162	-1.28819	-1.11177	-1.06343	-1.04993	-1.58645	-2.38994	0.01901	-0.922527	-1.49696	-1.50613
JTS67	Hajdučka Vodenica	Worldwide	Female	JTS							1.25632	3.36531					2.29645
JTS68	Hajdučka Vodenica	Worldwide	Female	JTS																	3.91218
JTS69	Hayonim	Worldwide	Female	JTS	0.515244	1.59782	0.489737	0.422216	0.287526	0.073108								-0.191224	0.600234		1.0034
JTS70	Hayonim	Worldwide	Female	JTS				1.68869	1.12958	0.177718	1.87558						1.14126	0.36332	1.16142		1.23251
JTS71	Hayonim	Worldwide	Female	JTS	0.393604				1.583	1.27612	1.72077				2.48715	3.17904		0.4071
JTS72	Hikozaki	Worldwide	Female	JTS	-0.52545	-0.0677006	-0.309659	-0.780312	1.06481	-0.0838067	0.753163	0.267045	-0.167723	-0.507277		-0.390364	-0.0351055	-0.137715	1.10129		0.0470827	-0.653665
JTS73	Hikozaki	Worldwide	Female	JTS	-0.957946	-0.616663	-0.363879	-0.760249	0.336107		-0.369259	-0.405316	-0.512701	0.168336			-0.642943	-0.823598	0.479981	-0.175883	-0.580498	-0.72012
JTS74	Hikozaki	Worldwide	Female	JTS					-0.748851	-0.842228	-0.485371				-0.784143	-0.23289	-0.50686	-0.877107	-0.0411167		-1.44716	-0.917195
JTS75	Hikozaki	Worldwide	Female	JTS	-1.4445			-0.999751	-1.00795	-0.476094	-0.543428	-0.621553	-0.851977	-0.33304	-1.03596	-0.0708516	-0.301223	-1.41219	0.0390522		-1.15827	-1.46488
JTS76	Hind	Worldwide	Female	JTS	1.51539	0.820127	0.186662	-0.0041236	1.19436	0.909986									1.36184	1.19785	-0.167092	0.913767
JTS77	Hind	Worldwide	Female	JTS	0.934224	0.738799	0.0810024	0.193999	1.12958	0.700767	0.946684	0.368406	-0.00236131	-0.0912418	0.00105813	0.543068		0.168743	1.2015	0.631666	0.435585	0.785439
JTS78	Hind	Worldwide	Female	JTS							2.0304	1.00022	0.479468	0.630597		1.78004	0.959813	0.212523	1.96311		0.231372	1.00772
JTS79	Hind	Worldwide	Female	JTS	-0.201078	0.413488		0.457326	0.125592	-0.0838067			0.214319	-0.29037			-0.0472017
JTS80	Hind	Worldwide	Female	JTS	-0.606543	-0.323544	-0.0232666	0.212808	0.643781	0.30848	-0.117682	-0.124884	-0.461382	-0.980206	-0.12027	0.912789	-0.479643	-1.66514	0.439897	0.259472	-1.33758	0.0383882
JTS81	HoÙdic	Worldwide	Female	JTS	-0.579512				0.157979		-0.0209212			0.378132			0.0374721	0.747609	-0.361792		-1.0736
JTS82	HoÙdic	Worldwide	Female	JTS	-0.37678	0.543952	-0.288805		-0.133502	-0.293026	0.54029	0.459631	0.060362	0.0758835			0.796513	0.767067	0.500023		0.0520635	0.233171
JTS83	Jebel Sahaba	Worldwide	Female	JTS	1.90734			1.626	1.12958	1.64226			-0.085042	-0.141024			1.26524	1.85183			0.799183	-0.204518
JTS84	Jebel Sahaba	Worldwide	Female	JTS	2.01546	1.24032			1.90687	1.17151											0.599951
JTS85	Jebel Sahaba	Worldwide	Female	JTS	1.15047	0.972617		1.49308	1.45345	1.09305	0.675754		0.650531	0.420802			-0.0441777	0.820575			0.395738	-0.190768
JTS86	Jebel Sahaba	Worldwide	Female	JTS	0.772038			1.13195	0.190366	0.177718							0.666478	0.78166			0.550143
JTS87	Jebel Sahaba	Worldwide	Female	JTS	1.20453	0.738799			0.44946	0.543852	0.675754		0.0232982	-0.976651			-0.174213	0.73788			-0.555594
JTS88	Jebel Sahaba	Worldwide	Female	JTS	2.01546				1.77732		0.869275						0.745104	1.04434			-0.475901
JTS89	Jebel Sahaba	Worldwide	Female	JTS	2.90749	-0.230356		1.28743	2.36028	1.79917	1.79818			-0.350819			-0.476619	0.78166			-0.191996
JTS90	Jebel Sahaba	Worldwide	Female	JTS	0.447666				0.028432		0.1726			-0.453939			-0.0955868	0.358456			-0.341419
JTS91	Jebel Sahaba	Worldwide	Female	JTS	0.988286			0.136318	0.611394	0.177718							-1.03002	-0.288512
JTS92	Kabeljaaus River Cave	Worldwide	Female	JTS							-0.0983296						-2.08542		0.439897	0.437674
JTS93	Kerma	Worldwide	Female	JTS	-0.174047	0.53548	-0.525148	0.456072	-0.0687283	-0.214569	-0.407963		-0.0394251	-0.215697	0.767945	1.43998	-0.525004	-0.697123	-0.401877	1.25199	-0.924173	-0.397009
JTS94	Kerma	Worldwide	Female	JTS	-0.0794385	0.303357	-0.0566326	-0.390337	-0.165889	-0.123035	0.714458	0.165684	-0.033723	-0.759743	0.953372	1.90099	-0.461499	-0.463631	0.640319	1.14146	-1.97014	-0.518462
JTS95	Kerma	Worldwide	Female	JTS	-0.579512	-0.914864	-0.786516	0.249172		0.151565	0.211304	-0.837789	-1.08576	-0.301037	-0.662814	-0.0343359	-0.772978	-0.269055	0.880825	-0.408222	-1.487	-1.31593
JTS96	Kerma	Worldwide	Female	JTS							0.830571	0.00688512	-0.444276	0.0118781	0.497818	1.72754	-0.887892	-0.755496	1.40192	0.548204	-0.734902	-1.0249
JTS97	Kerma	Worldwide	Female	JTS	-0.606543	-0.04398	-0.437562	-0.187199	-0.424983	-0.476094	-0.0596254	-0.418831	-0.680913	-0.560615	-0.351481	0.408416	-0.316344	-0.585242	0.179348	-0.0134706	-1.47704	-1.32968
JTS98	Kerma	Worldwide	Female	JTS	1.02883	0.901455	0.252004	0.285536		1.32843	1.04344	0.236637	0.014745	0.0189898	0.216244		0.609021	0.212523	1.42197		-0.356362	-0.160978
JTS99	Kerma	Worldwide	Female	JTS	0.636883	-0.965694	-0.726735	-0.0630587	1.03242	0.439242	0.404825	-0.773594	-0.874785	-0.603285	-0.321721	0.559043	-1.16006	-1.10087	0.640319	0.327144	-0.326477	-1.02719
JTS100	Kerma	Worldwide	Female	JTS	2.48851	0.831987	0.564811	0.318139	2.63557	1.95608	2.28198	0.686003	0.308404	-0.567727			0.397336	-0.152308	2.92513	0.994838	-0.102341	-0.190768
JTS101	Kerma	Worldwide	Female	JTS	0.866647	0.413488	0.0740512	0.0209552	1.5668	1.0146	1.62401	0.327861	0.0974258	0.218118	1.07241		-0.0925628	-0.954938			-0.670152
JTS102	Kerma	Worldwide	Female	JTS	0.893678	1.47583	0.489737	2.14513	1.48584		0.927331	0.618429	0.140192	0.481251	1.12735	1.15242	0.209844	0.908135	1.08125	1.24071	-0.714979	0.368374
JTS103	Kerma	Worldwide	Female	JTS	-0.228109	-0.213413	-0.155341	0.0748746	0.028432		0.404825	-0.513434	-0.769296	-0.542836	0.133833		0.333831	-1.10573			-1.52685
JTS104	Kerma	Worldwide	Female	JTS	0.204387	0.235584	-0.0343886	0.871126	0.740941	0.360785	1.1402	0.952921	0.502276	1.13553	0.989999	1.25741	0.684623	0.956779	0.960994	0.859494	-1.1234	-0.637624
JTS105	Kerma	Worldwide	Female	JTS	0.690945	0.760826	0.203345	-0.609776	1.38868		1.60465	-0.432346	-0.652403	-0.535724	0.303235	0.867144	-0.316344	-0.794412	1.96311	0.561739	-1.32762	-1.15552
JTS106	Khuzhir-Nuge XIV	Worldwide	Female	JTS		2.79232		2.22789	1.19436		0.598346	3.15583		2.50809			1.86703	1.42863
JTS107	Kohl-Larsen	Worldwide	Female	JTS	0.0422011	-1.03008		-0.711345			-0.0983296	-1.03038		-1.57759			-0.818339		0.439897		-1.05367
JTS108	Lepinski Vir	Worldwide	Female	JTS		2.24675	1.09589	1.63603				1.87868	1.41462	1.94982	1.72026	2.99875	0.457817	1.15622		2.12495	0.963549	0.663986
JTS109	Lepinski Vir	Worldwide	Female	JTS	0.8261	1.30132		0.693067				0.574506	0.0860215		0.797705	1.16612	1.90937	1.3362			0.445546
JTS110	Lepinski Vir	Worldwide	Female	JTS	-0.687636						-0.369259		-0.238999	-0.322373			0.436649	-0.259326			-0.919192
JTS111	Lepinski Vir	Worldwide	Female	JTS	-0.471388	0.684581		1.88305			0.443529	0.348134	-0.156319	0.939957	0.339862	0.762162	0.234037	0.329269			-0.799653	-0.999691
JTS112	Loboi	Worldwide	Female	JTS	0.501728				-0.165889	-0.554551	0.869275								0.92091		0.918722
JTS113	Loboi	Worldwide	Female	JTS	0.420635	0.406711	0.931838	0.848555	0.902875	0.439242	0.714458	0.392057	-0.119255	0.787055			0.666478	0.78166	1.54222		-1.21804
JTS114	Lokomotiv	Worldwide	Female	JTS					-0.360209		-0.253146	0.260287		0.0261015	0.289499	0.198451	0.796513	0.0957769	-0.361792		-1.51689
JTS115	Lokomotiv	Worldwide	Female	JTS	0.339542	-0.033814	0.0351241	0.656702	0.44946	0.20387	-0.0983296	0.290696	0.0347025	0.0261015	0.790837	1.23915	0.0102555	0.11037	-0.121286	0.927166	-1.7211	0.11401
JTS116	Lokomotiv	Worldwide	Female	JTS	-0.160531	0.0678456	-0.198438	-0.0918993	-0.0687283	-0.0707305	0.211304	0.199471	-0.18768	0.0118781	0.042264	1.13416	0.908403	-0.210681	-0.241539	0.539182	-0.480882	0.398164
JTS117	Lokomotiv	Worldwide	Female	JTS	0.177356	1.16577	0.393809	0.310615	0.125592	-0.345331	-0.0596254	1.06104	0.502276	0.0723277	0.355886	0.755315	1.18057	0.640592	-0.622341	0.318121	-1.09352	0.65482
JTS118	Lokomotiv	Worldwide	Female	JTS	1.10993	0.423654	0.0865635	-0.518239	1.16197	0.661538	0.656402	0.550856	0.000489753	-0.173027	0.46119	1.18666	1.26222	0.0909125	0.399812	0.79859	-2.09964	0.856477
JTS119	Lokomotiv	Worldwide	Female	JTS	0.163841	1.61985	1.38228	1.03665	-0.0849217	-0.109959	-0.175738	1.44959	0.841552	0.922178	1.00831	1.15699	1.25012	0.465473
JTS120	Lokomotiv	Worldwide	Female	JTS							0.714458			2.28052	3.94538	1.6043	-0.31332	-0.911158	-0.722552		-0.490843
JTS121	Lokomotiv	Worldwide	Female	JTS	-0.0659229	-1.01991	-1.30369	-1.45368			-0.00156909	-0.324227	-0.797807	-0.00590121			1.04751		0.0590944		-1.86056	-1.27926
JTS122	Lokomotiv	Worldwide	Female	JTS	0.271965	0.8879	0.220028	0.183967	0.3523	0.073108	-0.0209212		0.265638	0.179003			0.167507	-0.0501557	0.0590944		-0.983942
JTS123	Lokomotiv	Worldwide	Female	JTS	-0.390295	0.00515549	-0.430611	-0.0868836	0.125592	0.0208031	-0.0209212	-0.378286	-0.737935	-0.158803	0.186485	0.887684	-0.125827	0.149286	-0.642383	0.304586	-1.03375	0.23088
JTS124	Lokomotiv	Worldwide	Female	JTS	1.51539	0.769297	0.577323	0.468611	0.935262	0.386937	1.37243		0.921382	0.0972187	0.749631		0.790465	0.0325395	0.439897	1.06251	-0.585478	0.242338
JTS125	Lokomotiv	Worldwide	Female	JTS	-0.0659229	0.71169	0.517542	1.38399	-0.878398	-0.724542	-0.446667	0.679246	0.160149	0.97196			0.457817	0.757338	-0.101243	1.11439	-0.132226	0.955015
JTS126	Lokomotiv	Worldwide	Female	JTS	-0.092954	0.364353	-0.413928	0.462342	-0.165889	-0.240721	0.26936		0.299851	-0.0236805			0.799537	-0.244732	-0.201454		-1.2031	-0.211393
JTS127	Lothagam	Worldwide	Female	JTS	1.58297			1.70374	2.23073		1.29502	0.716412	0.502276				-0.128852		2.32387		0.888837
JTS128	Lothagam - Galana Boi Beds	Worldwide	Female	JTS	1.9614				2.74892	1.64226	1.64336						-0.301223	0.246574	1.40192		0.848991	0.180465
JTS129	Matjes River Mouth	Worldwide	Female	JTS						-0.946838	-0.253146	-1.52704	-1.47351	-1.5207	-2.02261	-0.787471	-1.42618	-2.23914
JTS130	Matjes River Mouth	Worldwide	Female	JTS	0.961255	-1.02838	-0.871321	-0.123248	0.562814	0.282328	1.25632	-0.702641	-0.735084	1.16042	-0.0699075	1.33272	0.388264	0.557897	1.16142	0.462487	-0.231842	0.237754
JTS131	Matjes River Mouth	Worldwide	Female	JTS	-1.74185	-3.05311	-2.45204	-1.95651	-0.959365	-1.53527	-1.04658	-2.50349	-2.37444	-1.61315	-2.43696	-1.54061	-1.22356	-2.23428
JTS132	Matjes River Mouth	Worldwide	Female	JTS	-0.998493	-2.26355	-1.7583	-1.81105						-0.795302	-2.1096	-0.71444	-0.884868	-1.98619	-0.802721	-1.40751	-2.26899	-1.29301
JTS133	Matjes River Mouth	Worldwide	Female	JTS	-2.99879	-2.48212	-2.57994	-2.42799			-3.13661	-2.23657		-1.66293	-2.3843	-0.970049	-1.60762	-1.93269	-2.36601	-1.85188	-1.97512	-1.61383
JTS134	Matjes River Mouth	Worldwide	Female	JTS	-0.79576	-2.17036	-1.63735	-1.59788				-1.35135	-1.33666	-0.798858	-2.5766	-0.344719	-1.07841		-1.00314	-0.956363	-1.0985	-1.4603
JTS135	Matjes River Mouth	Worldwide	Female	JTS	-1.79591	-2.128	-1.32037	-1.13016	-1.59091	-1.70526	-1.12399	-1.97979	-1.80423	-1.20067	-2.48732	-0.538708	-0.642943	-0.633886	-1.26369	-1.4639	-1.03873	-1.27468
JTS136	Milton-Thomazi	Worldwide	Female	JTS	1.42078	2.63306	1.51574	3.19217	3.0404	2.23069	1.29502	2.05438	1.37185	0.72305			1.79143	0.606541	1.90298		0.77926
JTS137	Mumba Hohle	Worldwide	Female	JTS	1.04235																-1.39237
JTS138	Mumba Hohle	Worldwide	Female	JTS	-0.0388919					-0.0315018											-2.0847
JTS139	Nahal Ein Gev	Worldwide	Female	JTS	-0.363264			-0.247388	-0.198275		-0.330555			-0.535724			-0.812291	-0.327428	0.0390522		0.704548	-1.09594
JTS140	Nahal-Oren	Worldwide	Female	JTS	-0.147016			-0.583444		-0.0315018	0.869275			0.0438808	0.131543	0.695977	-0.00788887	0.402235	-0.16137	0.336166	-0.40617
JTS141	Native Point	Worldwide	Female	JTS	1.75867	1.68593	1.3503	0.414692	0.902875	0.504623	1.68206	1.99694	1.39181	1.25287	1.18687	1.66592	0.527371	1.66698	1.44201	1.39861	0.355892	1.59894
JTS142	Native Point	Worldwide	Female	JTS	1.01532	1.55547	0.791422	1.43414	-0.295436	-0.59378									0.74053	1.40312	1.60109	1.34687
JTS143	Native Point	Worldwide	Female	JTS	-0.268656	0.748965	0.692714	0.0360025	-0.926978	-0.842228	0.1726	0.905619	0.784531	0.0438808			-0.258886	0.596812	-0.361792	0.654223	-1.16325	0.34775
JTS144	Native Point	Worldwide	Female	JTS	-2.02567	-0.376068	-0.651661	-1.38722	-2.78922	-2.42445	-1.47233	0.28056	0.011894	-0.635288	0.488661	0.533939	-0.633871	0.73788	-1.90504	0.194056	-1.04371	-0.00515158
JTS145	Native Point	Worldwide	Female	JTS	-0.390295	0.450764	0.434127	0.362027	-1.62329	-1.63988	0.0951914	0.554234	0.419595	0.573704	1.26699	1.4765	0.0495684	0.655185	-0.401877	0.945212	-1.54179	0.233171
JTS146	Native Point	Worldwide	Female	JTS	0.204387	0.682887	0.207516	-0.0129012	-1.34801	-1.16913	0.211304	1.03063	0.827297	0.918622	1.06325	1.1547	0.14029	0.324405	-0.722552	0.464743	-0.934134	0.762523
JTS147	Native Point	Worldwide	Female	JTS	-0.092954	0.489733	0.785861	0.296822	-0.975558	-1.18221	0.772515	1.46986	1.09815	0.246565	1.21663	1.3989	-0.198405	0.0471327	-0.241539	0.297819	-0.824557	1.39041
JTS148	Native Point	Worldwide	Female	JTS	0.312511	1.28946	0.827569	-0.24488	-1.33181	-0.97299	0.0758393	1.11172		1.85381			-0.0411536	1.18054	-0.441961	1.14372	-0.0276293	0.503576
JTS149	Native Point	Worldwide	Female	JTS	-1.33638	0.61003	0.808105	-0.078106	-2.15768	-2.03216	-0.717597	1.18267	0.872914	0.335461	1.75002	1.99456	-0.0774424	0.684372	-1.60441	1.37831	-1.41727	0.418788
JTS150	Native Point	Worldwide	Female	JTS	1.88031	1.83333	1.64087	1.91566	0.611394	0.386937	2.5142	2.74025	2.16159	1.65824	3.05716	2.48296	1.69769	2.3626	2.2437	2.67761	0.958568	1.94268
JTS151	Oakhurst	Worldwide	Female	JTS	1.36672	-1.34692	-0.450074	-1.1101	1.61538	0.779224	1.56595	-0.00325097	-0.370148	0.616374	0.0697346	0.937893	-0.21655	0.0325395	1.5823	0.403838	0.0968907	0.0521376
JTS152	Oakhurst	Worldwide	Female	JTS	0.0151701	-2.17544	-1.67628	-1.27311	0.3523		0.0564872	-0.874955		-0.880642			-0.769954	-1.47543	0.840741		-2.65251	-0.651373
JTS153	Oakhurst	Worldwide	Female	JTS							0.404825								0.56015	-0.239043
JTS154	Oakhurst	Worldwide	Female	JTS							0.946684				0.848068		0.364071		1.24159	1.76855	0.699567	1.55541
JTS155	Padina	Worldwide	Female	JTS							0.869275									1.54298	0.794202
JTS156	Padina	Worldwide	Female	JTS	0.8261			1.40781			0.714458	1.68948	0.964148	1.13909			2.48697					0.563157
JTS157	Plettenberg Bay	Worldwide	Female	JTS	0.0422011	-0.3964	-0.694759	-0.843009	0.028432	-0.188417	1.77882						-2.99264		1.26163	0.212102
JTS158	Plettenberg Bay	Worldwide	Female	JTS	-1.45802	-2.67188	-1.93347	-1.49757	-1.52613	-1.8491	-1.29816	-1.79734	-1.68449	-1.11533	-2.02948	-0.792036	-0.739713		-1.24365	-1.31051	-1.24294	-1.52904
JTS159	Protohistoric, Port Blair	Worldwide	Female	JTS	-1.89052	-1.70612	-1.69991	-2.09319	-1.28323	-1.50912	-1.31751	-2.13183	-1.92683	-1.33579	-1.59224	0.102598	-1.75882	-2.43372	-0.762637		-2.2391
JTS160	Protohistoric, Port Blair	Worldwide	Female	JTS	-0.741698	-1.8603	-0.983932	-0.726393	0.141786	-0.410712	0.017783	-0.986452	-1.00879	-1.19	-0.935231	0.351361	-1.40501	-2.00079	0.319643		-2.2391
JTS161	Protohistoric, Port Blair	Worldwide	Female	JTS	-0.944431	-0.265937	-0.37083	-0.150834	0.141786	-0.27995	-0.795005	-0.746565	-0.737935	-0.834416	-0.939809	0.753033	-1.62576	-1.36841	-0.842805		-1.24294
JTS162	Protohistoric, Port Blair	Worldwide	Female	JTS	-0.471388	-0.108364	-0.672515	-0.621062	-0.943172	-1.10375	-1.16269	-2.18589	-2.15491	-2.49145	-2.49876	-1.53604	-1.73463	-2.3267	-0.802721		-2.2391
JTS163	Protohistoric, Port Blair	Worldwide	Female	JTS	-1.66075	-1.80269	-1.50667	-1.12264			-1.76261						-1.78302		-0.762637		-1.74102
JTS164	Protohistoric, Port Blair	Worldwide	Female	JTS	-1.45802	0.201697	0.215857	0.862348	-0.635497	-0.999143	-1.31751	0.351512	0.137341	-0.0592391	-0.516305	1.0018	-1.51992	-1.37814	-1.08331		-1.24294
JTS165	Protohistoric, Port Blair	Worldwide	Female	JTS	-2.07973	-0.867423	-0.744808	-0.353973	-1.33181	-1.15606	-1.10464	-1.06078	-0.99453	-0.813081	-0.692574	0.431239	-1.01793	-1.32463	-0.802721		-1.74102
JTS166	Protohistoric, Port Blair	Worldwide	Female	JTS	-0.0118609	0.264388	0.172759	-0.0429957	-0.813624	-0.816075	-1.49168			-1.5527	-2.45527	-0.830834	-2.06123	-2.28292
JTS167	Protohistoric, Port Blair	Worldwide	Female	JTS	-0.701152	-0.803039	-0.655832	-0.121994	0.125592	-0.371484	-0.388611			0.847505	-0.291961	1.03603	-1.26288	-1.03277	-0.722552		-1.24294
JTS168	Protohistoric, Port Blair	Worldwide	Female	JTS	-2.33653	-1.25034	-1.01313	-0.777804	-0.716464	-0.907609	-1.08529			-0.976651	-1.29693	-0.399492	-1.36872	-1.05709	-0.802721		-1.74102
JTS169	Protohistoric, Port Blair	Worldwide	Female	JTS	-0.809276	-1.21815	-1.75413	-1.71324	-0.473563	-0.789923	-0.756301	-1.26351	-1.27964	-1.78027	-1.86923	-0.981461	-1.5804	-2.22942	-0.401877		-2.73718
JTS170	Protohistoric, Port Blair	Worldwide	Female	JTS	-2.45817	-1.07752	-1.3315	-1.17154	-1.33181	-1.33912	-1.93678	-1.32432	-1.16844	-1.87273	-1.88526	-0.563813	-2.06425	-2.14672	-1.32382		-2.73718
JTS171	Protohistoric, Port Blair	Worldwide	Female	JTS	-1.83645	-1.84674	-1.57757	-1.6844	-0.765044	-1.01222	-0.988526	-1.95276	-1.89261	-1.23978	-2.4278	-0.616304	-1.7558	-1.92782	-0.562214		-1.24294
JTS172	Protohistoric, Port Blair	Worldwide	Female	JTS	-2.64738	-2.12631	-1.60537	-1.32201	-1.55852	-1.56142	-1.99483			-1.80872	-1.41139	-0.214632	-1.99773	-2.37535	-1.32382		-2.2391
JTS173	Protohistoric, Port Blair	Worldwide	Female	JTS	-1.93106	-1.29101	-1.10071	-0.701314	-0.619304	-1.09068	-1.16269			-1.42824	-1.23054	-0.159858	-1.89491	-1.79162	-0.802721		-2.2391
JTS174	Raisovet	Worldwide	Female	JTS	0.123294	1.037	0.50642				0.0758393	0.452873	0.51368	0.477696			0.0042074	0.0763192	-0.281623		-0.680114
JTS175	Raisovet	Worldwide	Female	JTS	-0.092954	0.755743	-0.180365				-0.620836	0.0440508	-0.107851	0.136333	0.568783	0.885402	0.844898	0.159014	-0.34175	1.09409	-0.0276293	0.586073
JTS176	Rakefet	Worldwide	Female	JTS	-0.25514			0.344472	0.0932056	0.0208031	0.598346				0.669509	1.86904	-0.452427	0.48493
JTS177	Robberg	Worldwide	Female	JTS	0.0151701	-1.52143	-1.00896	-0.718869	0.0122386	-0.371484	-0.349907	-0.905363	-1.05725	-0.503721	-1.03367	0.853451	-0.564317	-1.22735	0.760572	0.0677354	-1.1234	-0.26639
JTS178	Robberg	Worldwide	Female	JTS	-1.14716	-1.41639	-0.933883	-1.48503	-1.28323	-1.45681	-1.18205	-1.42568	-1.45925	-2.05763	-1.01077	-0.105085	-1.18123	-1.39274	-0.682468	-0.57289	-1.05367	-0.756785
JTS179	Robberg	Worldwide	Female	JTS	-0.106469	-1.48416	-0.822662	-1.05492	-0.149695	-0.659161	0.366121		-1.14564	-0.158803	-0.5598	0.426674	-0.561293	-0.492818	0.439897	0.106083	-0.495824	-1.20593
JTS180	Robberg	Worldwide	Female	JTS	-1.14716	-1.19782	-1.18552	0.346979	-0.943172	-1.36528	-0.717597	-0.533707	-0.680913	-1.0051	-0.250756	0.675437	-0.15002	-0.721446	-0.181412	0.50309	-0.884326	-0.756785
JTS181	Saldanha	Worldwide	Female	JTS	-1.75536	-2.15511	-1.55255	-1.90886	-1.46136	-1.36528	-0.736949	-1.56421	-1.49917	-1.32868	-1.30837	-0.025207	-0.924181	-0.633886	-0.321708	-0.369875	-0.630306	-0.232017
JTS182	Sartori	Worldwide	Female	JTS						1.85147	1.44984						0.775345	1.25837	1.52218
JTS183	Shamanka	Worldwide	Female	JTS	1.33969	0.328772	0.0170508	0.325662	0.708555	0.504623	0.830571	1.2266	0.844403	1.27065	1.33338	2.01054	0.699743	-0.0355624	0.239474	1.35575	-0.426093	0.457745
JTS184	Shamanka	Worldwide	Female	JTS	0.501728	-0.598025	-0.470928	0.316885	0.919069	0.648462	0.366121		0.117383	-0.0485715	-0.0149664	-0.00923141	0.899331	1.7059	0.520065		-0.794672	-0.00286002
JTS185	Shamanka	Worldwide	Female	JTS							-0.466019	-0.435724	-0.715126	-0.578394			0.339879	-0.14258	-0.321708		-2.35366	-1.42821
JTS186	Silinskaia	Worldwide	Female	JTS	0.663914	0.493122	-0.215122	-0.056789	0.319913	-0.123035	0.714458	1.07118	0.465212	0.883063	-0.170633	0.0295665	0.30359	0.518981
JTS187	Spitzkop	Worldwide	Female	JTS							0.133896						-2.69024
JTS188	Spitzkop	Worldwide	Female	JTS							-0.56278						-2.69024		-0.121286	-0.91576
JTS189	Taforalt	Worldwide	Female	JTS							2.34003						0.95074
JTS190	Taforalt	Worldwide	Female	JTS	2.23171			3.8881	2.23073	1.92993	2.41744	5.00398	3.90929	3.35439	4.81528	5.47496	2.52023	2.34314	2.28378	5.0777	0.321026	3.0518
JTS191	Taforalt	Worldwide	Female	JTS							0.849923	1.33133	0.841552	-0.215697	1.45013	1.82568	0.382216	0.115235	1.3418	1.52493	-1.13835	0.872518
JTS192	Taforalt	Worldwide	Female	JTS	0.961255			2.2329			3.30764	4.02078	3.02831	2.92413			1.54043	1.86156	2.12344		1.05818	1.95414
JTS193	Taforalt	Worldwide	Female	JTS	0.772038			1.9307
JTS194	Taforalt	Worldwide	Female	JTS															2.72471	5.32808	0.848991
JTS195	Taforalt	Worldwide	Female	JTS	1.85328	2.40602	2.10521	2.71191
JTS196	Taforalt	Worldwide	Female	JTS	2.06953	4.57815	3.00332	3.85299
JTS197	Taforalt	Worldwide	Female	JTS															4.0475	5.37996	2.18384	3.80572
JTS198	Taforalt	Worldwide	Female	JTS	2.46148	3.6073	2.3346	3.01662	2.94324	2.4399
JTS199	Taforalt	Worldwide	Female	JTS					0.579007		1.33373		1.31483	1.26354			1.01425	1.09785
JTS200	Taforalt	Worldwide	Female	JTS	1.20453	3.97835	3.01722	1.8166	2.03641	1.32843	1.83688	2.79431	2.11883	0.598595	2.50775		0.751152	-0.108529	1.96311	2.59189	0.893818	1.33083
JTS201	Taforalt	Worldwide	Female	JTS					1.64777		2.53356	2.30778	1.50015	0.0723277			0.0253759	0.78166
JTS202	Taforalt	Worldwide	Female	JTS	2.06953	1.874	1.22379	1.40029											2.08336	2.44301	-0.256746	0.99168
JTS203	Taforalt	Worldwide	Female	JTS	1.04235	1.03022	1.28774	1.68619											1.08125	2.09563	0.634817	0.547116
JTS204	Taforalt	Worldwide	Female	JTS	1.58297	1.06411	0.848422	1.4981	1.27532	1.11921	1.75947	1.7976	0.904276	0.388799	1.77062	2.42134	0.66043	0.557897	1.28167	2.11593	-0.421112	0.767106
JTS205	Taforalt	Worldwide	Female	JTS	1.39375	0.593087	0.372956	1.5633			1.37243	1.08469	0.542191	0.598595	2.08195	2.22507	1.41947	1.6378	1.42197	1.85201	-0.540651	0.631904
JTS206	Taforalt	Worldwide	Female	JTS					3.39666	2.47913	3.50116	4.02754	3.07963	2.04227	4.95263	5.17143	2.14222	3.35494	3.7669	5.20853	-0.894288	2.32079
JTS207	Taforalt	Worldwide	Female	JTS	1.2586	1.26743	1.13203	1.85923	0.821908	0.857682									1.3418	2.37985	-0.645248	1.59207
JTS208	Taforalt	Worldwide	Female	JTS	0.204387	1.60968	0.656567	1.41534	0.44946	0.386937	1.0628				1.59435	1.75721	0.66043	0.864355	0.800657	1.64449	-0.505786	0.716692
JTS209	Taforalt	Worldwide	Female	JTS	3.36702			3.09311
JTS210	Taforalt	Worldwide	Female	JTS	-0.741698	-1.03177	-0.797638	-0.893167	-0.700271	0.491547	-0.678892		-0.926105	-0.973095	-0.928363	0.244096	-0.836483	-0.677666	-0.722552	-0.615749	-1.32264	-0.360344
JTS211	Taforalt	Worldwide	Female	JTS	1.48836			2.31817
JTS212	Taforalt	Worldwide	Female	JTS	1.29914	2.12137		2.105		1.15843	1.70142		1.41462	0.797723	2.92439	3.18589	1.01122	0.669778	1.32175	2.96408	-0.0176677
JTS213	Taforalt	Worldwide	Female	JTS		2.36535	2.08019		3.72053	1.81225	3.34634	4.74044		2.83167	3.23801	4.22887	2.53838	2.65933	3.40614	3.87765	2.34821
JTS214	Taforalt	Worldwide	Female	JTS	1.50188	1.59952	1.87165	2.12005											2.44412	2.68437	0.744394
JTS215	Taforalt	Worldwide	Female	JTS					2.36028		1.5466	2.50374	1.73964	1.21376		1.27566	1.48298	1.48214	1.84285	1.31064	-0.366323	1.03064
JTS216	Teviec	Worldwide	Female	JTS	-0.0118609	0.730328	0.0420753	0.667988	0.0932056	0.230023	0.462881	-0.0640675	-0.307425	-0.429048			-0.0804665	0.15415	0.359728	0.212102	-1.02379	1.13376
JTS217	Ust'Iamnaia	Worldwide	Female	JTS	1.04235	2.66356	1.11813	1.79653	0.611394	0.321556									0.419854		-0.426093	0.0979689
JTS218	Ust'Ida	Worldwide	Female	JTS	0.650399	1.28098	0.570372	0.597767	-0.0363415	0.0469555	0.830571	1.60839		1.11419	1.46158	1.33728	1.07473	0.932457	0.399812		-0.600421
JTS219	Ust'Ida	Worldwide	Female	JTS	1.0018	0.0814002	-0.291585	0.214062	0.368493		0.327417	0.229879	0.0746173	0.80839	0.484083	1.0657	0.796513	-0.385801	-0.141328	0.563994	-0.794672	-0.843865
JTS220	Ust'Ida	Worldwide	Female	JTS	0.974771	-0.332016	-0.377781	0.427231		0.256175	1.0628		-0.410063	-0.173027	-0.188947	0.296587	0.0163037	-0.414987	0.239474		-1.58662	-0.511588
JTS221	Ust'Ida	Worldwide	Female	JTS	0.745007	1.29793		1.06423	0.821908	0.491547	0.598346	1.90909	1.23785	1.2991			1.36806	2.25071	0.780614		-0.426093	0.155258
JTS222	Ust'Ida	Worldwide	Female	JTS	0.150325	0.745577	0.197784	-0.177167	0.222753	-0.109959	-0.311203	0.567749	0.140192	0.787055	1.14795		1.11404	1.774	-0.361792		-0.929153	0.689193
JTS223	Ust'Ida	Worldwide	Female	JTS	0.55579	0.352493		0.0259709	0.821908	0.570005	0.772515		0.793084	1.53023	1.2441		0.542491	0.830304	0.159306		-1.89543
JTS224	Ust'Ida	Worldwide	Female	JTS	0.907193	0.894677	-0.0107543	0.622846	0.25514	-0.136112	0.695106	0.456252	0.014745	0.616374	0.69469	1.11134	0.944692	0.679507			-0.724941
JTS225	Ust'Ida	Worldwide	Female	JTS	0.55579	1.59782	0.584274	0.620338		0.073108	0.1726	0.983329	0.391085	0.0581042	0.557337		0.282422	0.134692	-0.0210744		-1.16823
JTS226	Ust'Ida II	Worldwide	Female	JTS					0.417073	0.177718	0.559642	1.96991	1.30627	0.92929	1.43869	1.28023	1.24407	0.976237	0.179348	1.42117	-0.356362	-0.321388
JTS227	Verknolensk MK	Worldwide	Female	JTS	1.0018	1.27082	1.3656	0.586482	0.611394	0.0469555	0.366121	-0.124884	-0.230446	0.420802		0.237249	-0.283079	0.689236	0.239474	0.383537	-1.73106	-1.13719
JTS228	Vlasac	Worldwide	Female	JTS	0.609852			1.67365			0.753163			0.602151	1.5852	1.89186	0.56366	0.0422683			0.505316	0.150675
JTS229	Vlasac	Worldwide	Female	JTS	1.20453	1.98582	0.703836	0.467358			0.385473	1.07118	0.53934	0.360352		1.06342	1.20779	1.2681			0.191526
JTS230	Vlasac	Worldwide	Female	JTS	0.609852	0.904843	0.258955	0.733193			1.52725	1.45297	0.556446	0.790611	1.11591	1.20491	0.911428	0.888677			0.266238	0.049846
JTS231	Zakuta	Worldwide	Female	JTS	-0.822791	0.786241	0.423005	-0.535794	-0.943172	-0.920685	-1.08529	0.625187		-0.695738	0.818308	0.673155	0.397336	1.12217	-1.30378	0.155709	-2.39849	-0.658248
JTS232	Zimmer	Worldwide	Female	JTS	2.06953	-0.443841	-0.0705352	-0.147073	2.14977	1.27612	2.37874	0.473145	0.143043	-0.162359	-0.0996673	0.855733	0.116098	-0.366343	1.76268	0.196312	-0.301573	0.68461
JTS233	Aborigine	Worldwide	Male	JTS	1.40305	-0.0766458	-0.570766	0.101447	1.36552	0.934174	0.984944	-0.918147	-0.932321	-0.454969	-0.504556	0.520899	0.291752	-0.309589	1.81585	-0.103236	-1.54555	-0.290955
JTS234	Afalou	Worldwide	Male	JTS	1.4855	1.84118	2.24386	1.93837	1.81209		1.74334	2.9132	2.68635	0.628466			0.152029	-0.474167	2.1199		0.0957133	1.44687
JTS235	Afalou	Worldwide	Male	JTS	1.00257	1.40393	1.83976	2.02846	1.54415	1.31481	1.57098	1.54573	1.13172	0.840292	2.25071		0.954138	0.500954	1.83485	2.62166	0.555797	2.05881
JTS236	Afalou	Worldwide	Male	JTS	0.97901	0.539539	0.853383	2.14381	1.32086	1.1133	1.1056	1.57009	1.46256	0.298574	2.00933	2.55718	0.780779	-0.165584	1.81585	1.71882	0.423081	1.01899
JTS237	Afalou	Worldwide	Male	JTS	0.97901	0.581388	0.819709	1.06495	1.29109	0.833419	0.743635	1.10412	0.868229	-0.409826	0.235284		-0.0213296	-0.568799	1.18874	1.25	-0.824454	1.36559
JTS238	Afalou	Worldwide	Male	JTS	0.531413	0.982558	0.658352	1.65712	0.918943		0.984944	1.53355	1.43914	-0.30565			0.304689	-0.408336	0.808675	2.61757	-1.50131
JTS239	Afalou	Worldwide	Male	JTS	0.484297	2.1168	1.72471	2.08778	0.323511	0.441591	-0.0837093	1.70105	1.5094	1.84386	2.34295	2.29167	0.827353	0.472153	-0.369527	2.60324	-0.886389	2.00622
JTS240	Badari	Worldwide	Male	JTS	0.0484794	-0.290218	0.234615	0.49366			0.226545	0.102123	-0.0393653	-0.666795			-0.957986	-1.32585
JTS241	Badari	Worldwide	Male	JTS	0.307614	0.00560844	-0.434665	-0.346797			0.381672	-0.625771	-0.938177	-1.79885	0.245097	1.18369		-0.926754
JTS242	Bove exped.	Worldwide	Male	JTS	-0.210656	0.458728	1.1775	1.69667	0.8594	0.441591
JTS243	Bove exped.	Worldwide	Male	JTS	-1.01162	-0.990101	-0.517448	-0.937864	-1.4479	-0.991379	-1.22131	-0.918147	-1.04357	-0.805697	-0.883307	-0.247697	0.415949	-0.622286
JTS244	Bove exped.	Worldwide	Male	JTS	-0.0339726	0.0590015	0.226197	0.476082	0.8594	0.553542	-0.290545	0.565052	0.51983	0.527762	-0.110105	0.604746	1.11715	-0.309589	0.295587	0.255034	-1.04122	0.720185
JTS245	Bove exped.	Worldwide	Male	JTS	-0.823157	-1.16904	-0.840161	-0.749997			-1.29025	-2.16075		-1.73981		-0.429365			0.466616
JTS246	Bove exped.	Worldwide	Male	JTS	-1.09407	-0.997316	0.025553	-0.522579	-0.956669	-0.733893	-1.42814	-1.3628	-1.33927	-0.948071	-0.802847	-0.433358	-0.251612	-1.10367	-0.920622	-0.144181	-0.727129	-0.833576
JTS247	Bove exped.	Worldwide	Male	JTS	-1.32965	-0.649539	-0.502014	-1.03564	0.561683		-0.0320003	0.960978	0.891651	0.843764	0.935876	1.82252	0.806654	-0.326047	0.0295414	1.57961	-0.492663	0.911418
JTS248	Bove exped.	Worldwide	Male	JTS	0.178047	-0.306092	0.139204	0.0761784			-0.2216	0.0808042	0.0513941	-0.479277	-0.286725	-0.11993	0.470286	-0.515311	0.105554	-0.51064	-0.355523	0.00784542
JTS249	Bove exped.	Worldwide	Male	JTS					-0.807811	-0.733893	-1.47985	-0.598361	-0.747874	-0.642487	-0.769486	-0.0819996	0.227065	-0.795092	-1.12966	-0.0479597	-1.86407	0.0245782
JTS250	Bove exped.	Worldwide	Male	JTS	-0.89383	-0.324852	0.379135	-0.228144	-0.748268	-0.521186	-0.73869	-0.248119	-0.340921	-0.33343	0.276496	1.24558	1.394	-0.48651	-0.654576	0.938818	-0.156448	0.600665
JTS251	Bove exped.	Worldwide	Male	JTS							-0.0837093	1.00666	0.929711	0.604158	0.753369		0.488398	-0.358963
JTS252	Bove exped.	Worldwide	Male	JTS	0.14271	0.0936349	0.491383	0.677133	-0.13795	-0.297284	0.192072	0.190445	0.0367555	-0.67374	1.76599	2.13595	-0.564694	1.98215	0.3716	1.42607	-0.501511	1.31779
JTS253	Bove exped.	Worldwide	Male	JTS							-1.3592	-0.479583	-0.493163	-0.343848	-0.553617	-0.22973	0.348676	-0.836237	-0.958628	-0.260875	-1.16952	-0.431989
JTS254	Byneskranskop	Worldwide	Male	JTS					-1.70096	-1.66308	-1.5488	-1.38412	-1.41247	-0.260506	-2.44737	-0.670924	-0.779452	-1.70027	-1.30069	-1.03679	-1.3332	-1.34751
JTS255	Camel Rock	Worldwide	Male	JTS							-0.876581						-2.24912		0.295587	-0.705129	-0.567869
JTS256	Cape Point (Rooikrans)	Worldwide	Male	JTS					-1.90936	-2.02133	-1.94523	-2.69677	-2.76215	-1.21893	-3.17544	-1.45549	-1.52464	-2.48201	-1.11065	-1.94167	-2.50995	-1.94272
JTS257	Drury's Cave, Coldstream	Worldwide	Male	JTS							0.398908	-0.464355	-0.680537	0.444421	-0.702763	0.638684	-0.0446166	-0.37542		0.369681
JTS258	Ebishima	Worldwide	Male	JTS	-1.577	-0.274345	-0.015137	-0.19079	-1.07576	-0.812258	-0.945526		-0.908899	-0.288287	-0.479044	-0.381453	-0.61903	0.056595	-0.844609		-1.69596	-0.510872
JTS259	Ebishima	Worldwide	Male	JTS		0.258143	0.189716		0.263967		0.312726		0.771614				-0.0575538	-0.48651			0.653123
JTS260	Ebishima	Worldwide	Male	JTS	-1.10585	0.0286974		0.176154	-0.748268	-0.565966	-1.01447	0.836109					-0.541407	-0.716918	-1.33869		-0.669618
JTS261	Ebishima	Worldwide	Male	JTS	-0.37556	1.31302	0.826724	0.162971	-0.629181		-0.428436	0.29095	0.229985	0.173562		0.309286	-0.0446166	0.426894	-0.920622	0.0584976	-1.35974	-0.353105
JTS262	Ebishima	Worldwide	Male	JTS	-0.752483	0.233611		-0.16662	-0.212379	-0.610747	-0.635272	-0.238982		1.08684			-0.448259	0.0236796	-0.597566	-0.672373	-0.908508	-0.50131
JTS263	Ebishima	Worldwide	Male	JTS	-0.858493	0.22351	0.356685	0.491463	0.0257943	-0.274894	-0.876581	0.245266	-0.054004	0.57985	0.186223	1.12779	0.0795809	-0.95967	-0.996635	0.670628	0.0116596	-0.238366
JTS264	Ebishima	Worldwide	Male	JTS	-1.01162	-0.479259	-0.687223	-1.11474	-0.0337489	-0.409235	-1.01447	-0.823734	-0.859128	-0.666795	-0.779298	-0.435354	-1.05113	-0.914411	-0.996635	-0.402135	-1.66057	-0.895727
JTS265	Eynan	Worldwide	Male	JTS	1.60329	0.608806		1.58461	2.28844	1.785	0.433381			1.28825	2.43714				0.523626		0.0426267
JTS266	Eynan	Worldwide	Male	JTS	0.166268	0.20475	0.369313		0.263967	0.35203	0.261017	0.741696	0.49348	0.486092	0.415829	1.21962	0.418537	0.299347	0.200571	1.05961	1.91393	-0.639954
JTS267	Eynan	Worldwide	Male	JTS	-0.0810881	0.233611		0.10694	0.517026	0.228884	0.174836	0.379271	0.268046	0.593741	0.431528	0.958101	-0.00839233	-0.305475	0.295587	0.865117	0.166495	-0.135579
JTS268	Eynan / Mallaha	Worldwide	Male	JTS					1.39529	1.20286	1.08836	-0.0166545	-0.384837		0.574787	1.52107	0.289164	0.34872	0.979705	0.842597	-0.240502	-0.355496
JTS269	Eynan / Mallaha	Worldwide	Male	JTS	1.0379	0.191763	0.296352	0.644174	1.69301	1.00134	0.709162			-0.930708			-0.556931	-0.367191	0.3716		-0.904084	-0.61844
JTS270	Faraoskop	Worldwide	Male	JTS	-1.38854	-1.96561	-1.42666	-1.90686	-1.37347	-1.12572	-1.27302			-1.85788	-2.56316	-1.84678	-1.33575	-1.8525	-0.996635		-1.06777	-1.05588
JTS271	Faraoskop	Worldwide	Male	JTS	-3.01403	-2.90937	-2.47898	-3.39881	-2.59411	-2.24523	-2.25549	-1.98106	-1.98045	-1.23282	-2.8379	-1.99051	-1.65401	-3.06214	-1.64275	-2.05018	-2.71345	-1.81125
JTS272	Fish Hoek	Worldwide	Male	JTS	-0.611137	-1.23975	-1.21058	-0.733517	-0.405894	-0.543576	-0.187127	-1.13438	-0.894261	-0.14244	-0.912744	0.385147	0.108043	-0.832122	0.352597		4.13472	-1.71085
JTS273	Fitzroy	Worldwide	Male	JTS	-0.705368	0.279789	0.585391	0.48597	-0.212379	-0.185334	-0.497381			0.829874	0.201923	1.21164	1.08351	0.299347	-0.00846509	1.12921	-1.31108	1.07157
[truncated: 203 more rows]
